# Supplementary material for: LTA4H extensively associates with mRNAs and lncRNAs indicative of its novel regulatory targets
Source: PeerJ. 2023 Mar 10;11:e14875. doi: 10.7717/peerj.14875 (PMC10010175; doi:10.7717/peerj.14875)
Supplement: File S1 [file peerj-11-14875-s004.zip]

Archive with 10 entries (7 files):
- Sequence data/ablife/
- Sequence data/ablife/~$peak.fa
- Sequence data/ablife/LTA4H_IP_1_vs_LTA4H_input_1 peak.fa
- Sequence data/ablife/LTA4H_IP_2_vs_LTA4H_input_2 peak.fa
- Sequence data/cims/
- Sequence data/cims/LTA4H_IP_1_vs_LTA4H_input_1 peak.fa
- Sequence data/cims/LTA4H_IP_2_vs_LTA4H_input_2 peak.fa
- Sequence data/piranha/
- Sequence data/piranha/LTA4H_IP_1_vs_LTA4H_input_1 peak.fa
- Sequence data/piranha/LTA4H_IP_2_vs_LTA4H_input_2 peak.fa
