# Supplementary material for: LTA4H extensively associates with mRNAs and lncRNAs indicative of its novel regulatory targets
Source: PeerJ. 2023 Mar 10;11:e14875. doi: 10.7717/peerj.14875 (PMC10010175; doi:10.7717/peerj.14875)
Supplement: File S2 [file peerj-11-14875-s005.zip › Raw data files/Correlation/Cor/Sample_correlation.xls]

Gene	LTA4H_IP_1	LTA4H_IP_2	LTA4H_input_1	LTA4H_input_2
LTA4H_IP_1	1.0000	0.9378	0.2984	0.2900
LTA4H_IP_2	0.9378	1.0000	0.3028	0.2895
LTA4H_input_1	0.2984	0.3028	1.0000	0.6189
LTA4H_input_2	0.2900	0.2895	0.6189	1.0000
