# Supplementary material for: LTA4H extensively associates with mRNAs and lncRNAs indicative of its novel regulatory targets
Source: PeerJ. 2023 Mar 10;11:e14875. doi: 10.7717/peerj.14875 (PMC10010175; doi:10.7717/peerj.14875)
Supplement: File S2 [file peerj-11-14875-s005.zip › Raw data files/Library/Obtain_the_high_quality_clean_reads.xls]

SampleID	Raw	Clean	Clean Per	Raw base	Clean base	Base Per	Unique Tag	Q20	Q30	GC	DUP
LTA4H_IP_1	30619238	29540199	96.48%	4.59G	3.25G	70.81%	9698093(32.83%)	97.83%	94.18%	51.00%	88.40%
LTA4H_IP_2	28885522	27878730	96.51%	4.33G	2.98G	68.73%	9789898(35.12%)	97.98%	94.53%	50.00%	85.75%
LTA4H_input_1	49122624	47442522	96.58%	7.37G	6.31G	85.62%	27449512(57.86%)	98.17%	94.71%	45.00%	72.04%
LTA4H_input_2	40002548	38611163	96.52%	6.00G	5.04G	83.96%	23788972(61.61%)	97.59%	93.51%	45.00%	67.41%
