# Supplementary material for: LTA4H extensively associates with mRNAs and lncRNAs indicative of its novel regulatory targets
Source: PeerJ. 2023 Mar 10;11:e14875. doi: 10.7717/peerj.14875 (PMC10010175; doi:10.7717/peerj.14875)
Supplement: File S2 [file peerj-11-14875-s005.zip › Raw data files/Library/Sample_description.xls]

ID	Name	Description
2017-RBP-iRIP-0097	LTA4H_IP_1	LTA4H IP ¤1
2017-RBP-iRIP-0098	LTA4H_IP_2	LTA4H IP ¤2
2017-RBP-iRIP-0095	LTA4H_input_1	LTA4H input ¤1
2017-RBP-iRIP-0096	LTA4H_input_2	LTA4H input ¤2
