# Supplementary material for: LTA4H extensively associates with mRNAs and lncRNAs indicative of its novel regulatory targets
Source: PeerJ. 2023 Mar 10;11:e14875. doi: 10.7717/peerj.14875 (PMC10010175; doi:10.7717/peerj.14875)
Supplement: File S2 [file peerj-11-14875-s005.zip › Raw data files/Motif_results/ablife/LTA4H_IP_1_vs_LTA4H_input_1/homerMotifs.all.motifs]

>GRATGGRDDW	1-GRATGGRDDW	4.531288	-1020.314847	0	T:44513.0(55.17%),B:337209.2(46.81%),P:1e-443	Tpos:159.7,Tstd:164.3,Bpos:132.9,Bstd:153.6,StrandBias:10.0,Multiplicity:1.76
0.089	0.001	0.562	0.348
0.311	0.168	0.343	0.178
0.412	0.124	0.230	0.235
0.010	0.001	0.286	0.703
0.169	0.001	0.533	0.297
0.168	0.001	0.811	0.020
0.451	0.001	0.360	0.189
0.345	0.002	0.354	0.299
0.298	0.001	0.296	0.405
0.528	0.001	0.001	0.470
>GAGAGAGAGA	2-GAGAGAGAGA	6.525897	-970.777375	0	T:15069.0(18.68%),B:92697.7(12.87%),P:1e-421	Tpos:175.1,Tstd:144.5,Bpos:130.8,Bstd:180.0,StrandBias:10.0,Multiplicity:1.34
0.127	0.052	0.763	0.058
0.738	0.072	0.108	0.082
0.109	0.060	0.760	0.071
0.837	0.027	0.098	0.038
0.070	0.031	0.852	0.047
0.835	0.028	0.102	0.035
0.039	0.087	0.776	0.098
0.806	0.026	0.113	0.055
0.059	0.079	0.812	0.050
0.820	0.042	0.090	0.048
>ATGGAATGGA	3-ATGGAATGGA	-6.942528	-843.748994	0	T:38460.0(47.67%),B:289196.7(40.14%),P:1e-366	Tpos:161.4,Tstd:154.9,Bpos:131.7,Bstd:159.4,StrandBias:10.0,Multiplicity:1.81
0.997	0.001	0.001	0.001
0.001	0.023	0.001	0.975
0.001	0.025	0.973	0.001
0.001	0.001	0.997	0.001
0.997	0.001	0.001	0.001
0.997	0.001	0.001	0.001
0.001	0.039	0.001	0.959
0.001	0.001	0.997	0.001
0.001	0.001	0.997	0.001
0.997	0.001	0.001	0.001
>KGTTTAATTG	4-KGTTTAATTG	3.402100	-756.875122	0	T:54021.0(66.95%),B:432148.2(59.99%),P:1e-328	Tpos:155.3,Tstd:169.4,Bpos:133.6,Bstd:147.2,StrandBias:10.0,Multiplicity:1.72
0.161	0.205	0.377	0.258
0.315	0.126	0.510	0.049
0.163	0.167	0.208	0.462
0.001	0.057	0.296	0.646
0.155	0.038	0.185	0.622
0.689	0.001	0.193	0.117
0.477	0.003	0.318	0.203
0.097	0.263	0.134	0.506
0.172	0.017	0.314	0.497
0.105	0.035	0.812	0.048
>CACACACACA	5-CACACACACA	8.782968	-647.815144	0	T:2334.0(2.89%),B:8370.9(1.16%),P:1e-281	Tpos:150.3,Tstd:148.6,Bpos:114.9,Bstd:153.7,StrandBias:10.0,Multiplicity:1.81
0.147	0.708	0.055	0.090
0.710	0.142	0.067	0.081
0.079	0.719	0.044	0.158
0.671	0.154	0.092	0.083
0.096	0.782	0.035	0.087
0.777	0.067	0.077	0.079
0.075	0.730	0.044	0.151
0.577	0.232	0.084	0.107
0.160	0.702	0.045	0.093
0.622	0.215	0.079	0.084
>GRWATAAGTM	6-GRWATAAGTM	-1.049630	-585.971752	0	T:62755.0(77.78%),B:520476.6(72.25%),P:1e-254	Tpos:151.1,Tstd:159.5,Bpos:133.8,Bstd:147.1,StrandBias:10.0,Multiplicity:1.67
0.001	0.001	0.997	0.001
0.469	0.170	0.361	0.001
0.545	0.001	0.001	0.453
0.737	0.154	0.006	0.103
0.001	0.240	0.001	0.758
0.751	0.208	0.001	0.040
0.639	0.206	0.001	0.154
0.034	0.001	0.564	0.401
0.001	0.001	0.001	0.997
0.324	0.453	0.173	0.050
>AGGYGTGAGC	7-AGGYGTGAGC	6.058866	-477.587068	0	T:10841.0(13.44%),B:70938.6(9.85%),P:1e-207	Tpos:151.9,Tstd:159.8,Bpos:131.7,Bstd:149.7,StrandBias:10.0,Multiplicity:1.10
0.659	0.243	0.071	0.027
0.203	0.017	0.566	0.214
0.047	0.163	0.591	0.199
0.051	0.436	0.001	0.512
0.120	0.061	0.625	0.194
0.001	0.014	0.329	0.656
0.162	0.001	0.689	0.148
0.969	0.001	0.006	0.024
0.091	0.093	0.786	0.030
0.204	0.618	0.079	0.099
>ACTTACAATC	8-ACTTACAATC	-4.494136	-447.333918	0	T:51110.0(63.34%),B:417335.1(57.93%),P:1e-194	Tpos:149.5,Tstd:159.5,Bpos:135.8,Bstd:146.8,StrandBias:10.0,Multiplicity:1.76
0.969	0.006	0.024	0.001
0.009	0.949	0.014	0.028
0.001	0.001	0.038	0.960
0.001	0.001	0.001	0.997
0.988	0.001	0.010	0.001
0.072	0.842	0.049	0.037
0.977	0.017	0.001	0.005
0.873	0.034	0.092	0.001
0.014	0.011	0.001	0.974
0.001	0.944	0.011	0.044
>CATCCATCCA	9-CATCCATCCA	-4.818394	-398.113962	0	T:41005.0(50.82%),B:328637.3(45.62%),P:1e-172	Tpos:164.4,Tstd:188.0,Bpos:140.4,Bstd:141.2,StrandBias:10.0,Multiplicity:1.81
0.004	0.964	0.001	0.031
0.994	0.001	0.004	0.001
0.001	0.149	0.001	0.849
0.001	0.960	0.005	0.034
0.010	0.931	0.001	0.058
0.977	0.007	0.008	0.008
0.001	0.147	0.001	0.851
0.001	0.964	0.001	0.034
0.001	0.940	0.001	0.058
0.995	0.001	0.003	0.001
>CTKTNTRCYC	10-CTKTNTRCYC	4.291395	-390.343327	0	T:21786.0(27.00%),B:162702.4(22.58%),P:1e-169	Tpos:150.6,Tstd:170.8,Bpos:139.9,Bstd:140.0,StrandBias:10.0,Multiplicity:1.21
0.059	0.915	0.001	0.025
0.015	0.312	0.016	0.657
0.024	0.134	0.495	0.347
0.126	0.088	0.037	0.749
0.207	0.266	0.326	0.201
0.023	0.066	0.039	0.872
0.410	0.127	0.342	0.121
0.011	0.932	0.026	0.031
0.053	0.463	0.045	0.439
0.143	0.735	0.121	0.001
>TCTCTCTCTC	11-TCTCTCTCTC	-4.113003	-337.470833	0	T:37003.0(45.86%),B:296217.3(41.12%),P:1e-146	Tpos:149.7,Tstd:175.9,Bpos:144.9,Bstd:135.1,StrandBias:10.0,Multiplicity:1.64
0.017	0.011	0.011	0.961
0.001	0.937	0.038	0.024
0.009	0.001	0.001	0.989
0.001	0.983	0.015	0.001
0.007	0.040	0.007	0.946
0.001	0.954	0.027	0.018
0.005	0.024	0.006	0.965
0.001	0.966	0.032	0.001
0.008	0.018	0.034	0.940
0.001	0.975	0.023	0.001
>GGACGCCTCA	12-GGACGCCTCA	-1.902806	-300.828283	0	T:15829.0(19.62%),B:116621.7(16.19%),P:1e-130	Tpos:163.1,Tstd:170.6,Bpos:131.1,Bstd:151.3,StrandBias:10.0,Multiplicity:1.20
0.001	0.138	0.860	0.001
0.060	0.001	0.938	0.001
0.997	0.001	0.001	0.001
0.001	0.912	0.086	0.001
0.001	0.001	0.997	0.001
0.106	0.643	0.250	0.001
0.001	0.997	0.001	0.001
0.001	0.001	0.295	0.703
0.001	0.997	0.001	0.001
0.938	0.001	0.001	0.060
>AACAAACMAA	13-AACAAACMAA	8.378843	-190.333868	0	T:2442.0(3.03%),B:14027.8(1.95%),P:1e-82	Tpos:148.8,Tstd:129.6,Bpos:142.4,Bstd:173.2,StrandBias:10.0,Multiplicity:1.38
0.997	0.001	0.001	0.001
0.973	0.001	0.025	0.001
0.001	0.977	0.001	0.021
0.982	0.001	0.016	0.001
0.983	0.001	0.009	0.007
0.997	0.001	0.001	0.001
0.316	0.667	0.001	0.016
0.488	0.487	0.004	0.020
0.968	0.030	0.001	0.001
0.984	0.007	0.008	0.001
>CTCTCTMCCR	14-CTCTCTMCCR	-0.614081	-123.404132	0	T:59034.0(73.16%),B:508409.5(70.57%),P:1e-53	Tpos:148.3,Tstd:161.3,Bpos:134.1,Bstd:143.3,StrandBias:10.0,Multiplicity:1.68
0.001	0.871	0.067	0.061
0.128	0.009	0.136	0.727
0.236	0.701	0.001	0.062
0.085	0.141	0.142	0.632
0.072	0.905	0.020	0.003
0.059	0.001	0.095	0.845
0.453	0.422	0.002	0.124
0.001	0.997	0.001	0.001
0.027	0.900	0.001	0.072
0.330	0.001	0.453	0.215
>CACCACCACC	15-CACCACCACC	1.334260	-91.889613	0	T:13276.0(16.45%),B:105726.6(14.68%),P:1e-39	Tpos:182.7,Tstd:205.6,Bpos:135.7,Bstd:143.2,StrandBias:10.0,Multiplicity:1.25
0.001	0.966	0.001	0.032
0.977	0.001	0.006	0.016
0.010	0.844	0.015	0.131
0.003	0.964	0.001	0.032
0.946	0.001	0.016	0.037
0.001	0.922	0.036	0.041
0.027	0.954	0.001	0.018
0.973	0.001	0.025	0.001
0.010	0.843	0.030	0.117
0.001	0.981	0.001	0.017
>TGGGG	1-TGGGG	5.605820	-1365.544368	0	T:32572.0(40.37%),B:224563.0(31.17%),P:1e-593	Tpos:169.8,Tstd:174.0,Bpos:131.3,Bstd:153.6,StrandBias:10.0,Multiplicity:1.75
0.001	0.001	0.001	0.997
0.321	0.001	0.521	0.157
0.001	0.042	0.835	0.122
0.001	0.001	0.997	0.001
0.001	0.001	0.997	0.001
>GAAGG	2-GAAGG	4.744353	-1127.693796	0	T:37815.0(46.87%),B:275260.8(38.21%),P:1e-489	Tpos:167.5,Tstd:158.3,Bpos:127.7,Bstd:159.7,StrandBias:10.0,Multiplicity:1.66
0.001	0.001	0.997	0.001
0.855	0.001	0.001	0.143
0.792	0.206	0.001	0.001
0.001	0.001	0.997	0.001
0.001	0.001	0.997	0.001
>GAGAG	3-GAGAG	4.995304	-1050.372414	0	T:33430.0(41.43%),B:239733.0(33.28%),P:1e-456	Tpos:174.0,Tstd:157.0,Bpos:129.3,Bstd:165.0,StrandBias:10.0,Multiplicity:2.05
0.001	0.001	0.997	0.001
0.997	0.001	0.001	0.001
0.001	0.001	0.852	0.146
0.997	0.001	0.001	0.001
0.001	0.001	0.997	0.001
>GTAAG	4-GTAAG	0.011697	-878.318667	0	T:28309.0(35.08%),B:201306.9(27.94%),P:1e-381	Tpos:151.7,Tstd:165.9,Bpos:129.8,Bstd:147.2,StrandBias:10.0,Multiplicity:1.26
0.001	0.001	0.997	0.001
0.001	0.001	0.001	0.997
0.997	0.001	0.001	0.001
0.665	0.333	0.001	0.001
0.001	0.001	0.997	0.001
>TAGAG	5-TAGAG	3.594743	-691.547465	0	T:38670.0(47.93%),B:296127.8(41.10%),P:1e-300	Tpos:152.2,Tstd:154.1,Bpos:133.9,Bstd:152.1,StrandBias:10.0,Multiplicity:1.59
0.001	0.001	0.001	0.997
0.997	0.001	0.001	0.001
0.287	0.001	0.711	0.001
0.997	0.001	0.001	0.001
0.001	0.125	0.873	0.001
>TGTTT	6-TGTTT	4.255856	-666.305897	0	T:40710.0(50.45%),B:314992.7(43.72%),P:1e-289	Tpos:148.5,Tstd:168.2,Bpos:138.2,Bstd:139.7,StrandBias:10.0,Multiplicity:1.82
0.001	0.199	0.112	0.688
0.001	0.001	0.997	0.001
0.001	0.001	0.001	0.997
0.001	0.001	0.001	0.997
0.101	0.001	0.113	0.785
>ATGAG	7-ATGAG	5.053536	-648.558224	0	T:43124.0(53.45%),B:337065.1(46.79%),P:1e-281	Tpos:158.8,Tstd:160.2,Bpos:131.7,Bstd:153.1,StrandBias:10.0,Multiplicity:1.63
0.776	0.001	0.222	0.001
0.001	0.001	0.001	0.997
0.303	0.001	0.695	0.001
0.997	0.001	0.001	0.001
0.001	0.001	0.997	0.001
>ATGGA	8-ATGGA	5.148096	-547.359766	0	T:23367.0(28.96%),B:170208.7(23.63%),P:1e-237	Tpos:156.9,Tstd:157.4,Bpos:131.9,Bstd:158.4,StrandBias:10.0,Multiplicity:1.38
0.700	0.100	0.100	0.100
0.100	0.100	0.100	0.700
0.100	0.100	0.700	0.100
0.100	0.100	0.700	0.100
0.700	0.100	0.100	0.100
>TGCGG	9-TGCGG	0.011697	-433.494375	0	T:42811.0(53.06%),B:343071.6(47.62%),P:1e-188	Tpos:151.0,Tstd:168.6,Bpos:134.1,Bstd:146.4,StrandBias:10.0,Multiplicity:1.73
0.001	0.001	0.001	0.997
0.001	0.001	0.997	0.001
0.001	0.997	0.001	0.001
0.001	0.204	0.794	0.001
0.001	0.001	0.997	0.001
>CAGCG	10-CAGCG	3.447398	-380.796409	0	T:12856.0(15.93%),B:89567.4(12.43%),P:1e-165	Tpos:148.4,Tstd:159.7,Bpos:127.4,Bstd:141.3,StrandBias:10.0,Multiplicity:1.47
0.001	0.997	0.001	0.001
0.854	0.001	0.144	0.001
0.001	0.001	0.783	0.215
0.001	0.997	0.001	0.001
0.001	0.001	0.997	0.001
>CCCCC	11-CCCCC	5.148096	-307.980221	0	T:9846.0(12.20%),B:67784.3(9.41%),P:1e-133	Tpos:157.0,Tstd:173.4,Bpos:139.1,Bstd:141.6,StrandBias:10.0,Multiplicity:1.29
0.100	0.700	0.100	0.100
0.100	0.700	0.100	0.100
0.100	0.700	0.100	0.100
0.100	0.700	0.100	0.100
0.100	0.700	0.100	0.100
>CTACC	12-CTACC	3.202186	-247.999388	0	T:61389.0(76.08%),B:522143.6(72.48%),P:1e-107	Tpos:146.7,Tstd:166.9,Bpos:136.9,Bstd:141.6,StrandBias:10.0,Multiplicity:2.97
0.100	0.700	0.100	0.100
0.100	0.100	0.100	0.700
0.700	0.100	0.100	0.100
0.100	0.700	0.100	0.100
0.100	0.700	0.100	0.100
>CTCTC	13-CTCTC	5.148096	-164.894145	0	T:11822.0(14.65%),B:89299.2(12.40%),P:1e-71	Tpos:141.6,Tstd:163.6,Bpos:143.6,Bstd:141.4,StrandBias:10.0,Multiplicity:1.39
0.100	0.700	0.100	0.100
0.100	0.100	0.100	0.700
0.100	0.700	0.100	0.100
0.100	0.100	0.100	0.700
0.100	0.700	0.100	0.100
>CACAC	14-CACAC	5.148096	-144.364624	0	T:16160.0(20.03%),B:126873.2(17.61%),P:1e-62	Tpos:176.8,Tstd:189.7,Bpos:124.8,Bstd:153.4,StrandBias:10.0,Multiplicity:3.68
0.100	0.700	0.100	0.100
0.700	0.100	0.100	0.100
0.100	0.700	0.100	0.100
0.700	0.100	0.100	0.100
0.100	0.700	0.100	0.100
>GAGAGA	1-GAGAGA	3.914397	-1154.800142	0	T:26931.0(33.38%),B:182757.8(25.37%),P:1e-501	Tpos:173.9,Tstd:152.5,Bpos:128.8,Bstd:166.3,StrandBias:10.0,Multiplicity:1.54
0.001	0.001	0.997	0.001
0.826	0.001	0.172	0.001
0.001	0.001	0.926	0.072
0.997	0.001	0.001	0.001
0.001	0.001	0.997	0.001
0.997	0.001	0.001	0.001
>TTAGGG	2-TTAGGG	3.682755	-1093.902891	0	T:39194.0(48.58%),B:288170.1(40.00%),P:1e-475	Tpos:165.4,Tstd:171.3,Bpos:132.6,Bstd:151.8,StrandBias:10.0,Multiplicity:1.78
0.142	0.023	0.196	0.639
0.175	0.046	0.152	0.627
0.567	0.009	0.158	0.266
0.142	0.052	0.665	0.141
0.084	0.055	0.776	0.085
0.150	0.033	0.728	0.089
>AATGGA	3-AATGGA	3.462359	-793.221507	0	T:42499.0(52.67%),B:326415.7(45.31%),P:1e-344	Tpos:161.1,Tstd:161.5,Bpos:131.8,Bstd:158.4,StrandBias:10.0,Multiplicity:1.73
0.787	0.001	0.211	0.001
0.897	0.001	0.101	0.001
0.001	0.001	0.001	0.997
0.146	0.017	0.836	0.001
0.001	0.001	0.997	0.001
0.922	0.001	0.076	0.001
>TGCCGG	4-TGCCGG	4.359156	-790.346148	0	T:25147.0(31.17%),B:177489.0(24.64%),P:1e-343	Tpos:152.7,Tstd:161.5,Bpos:135.1,Bstd:146.6,StrandBias:10.0,Multiplicity:1.44
0.001	0.001	0.001	0.997
0.001	0.001	0.997	0.001
0.090	0.829	0.031	0.050
0.254	0.545	0.021	0.180
0.099	0.060	0.840	0.001
0.001	0.060	0.839	0.100
>TGGCTG	5-TGGCTG	4.020758	-728.041797	0	T:30270.0(37.52%),B:222352.7(30.86%),P:1e-316	Tpos:154.2,Tstd:168.9,Bpos:132.2,Bstd:148.1,StrandBias:10.0,Multiplicity:1.46
0.001	0.059	0.001	0.939
0.001	0.068	0.930	0.001
0.047	0.001	0.951	0.001
0.001	0.956	0.001	0.042
0.251	0.097	0.052	0.600
0.001	0.001	0.934	0.064
>TTTGGA	6-TTTGGA	1.025740	-603.665025	0	T:33559.0(41.59%),B:254796.0(35.37%),P:1e-262	Tpos:155.6,Tstd:163.3,Bpos:133.1,Bstd:151.0,StrandBias:10.0,Multiplicity:1.34
0.001	0.001	0.001	0.997
0.084	0.001	0.194	0.721
0.001	0.047	0.001	0.951
0.001	0.045	0.953	0.001
0.001	0.001	0.997	0.001
0.997	0.001	0.001	0.001
>TTASAY	7-TTASAY	3.043405	-588.105165	0	T:55272.0(68.50%),B:449843.0(62.44%),P:1e-255	Tpos:147.1,Tstd:168.9,Bpos:142.3,Bstd:135.5,StrandBias:10.0,Multiplicity:1.65
0.058	0.014	0.032	0.896
0.131	0.057	0.101	0.711
0.501	0.204	0.001	0.294
0.091	0.362	0.477	0.069
0.621	0.031	0.097	0.251
0.124	0.370	0.005	0.501
>GATATC	8-GATATC	-2.542290	-508.291860	0	T:54553.0(67.61%),B:446349.7(61.96%),P:1e-220	Tpos:152.9,Tstd:167.1,Bpos:131.0,Bstd:146.2,StrandBias:10.0,Multiplicity:1.40
0.001	0.004	0.988	0.007
0.990	0.004	0.005	0.001
0.001	0.001	0.003	0.995
0.997	0.001	0.001	0.001
0.001	0.006	0.008	0.985
0.001	0.983	0.015	0.001
>ATCGGC	9-ATCGGC	1.292631	-419.664482	0	T:23361.0(28.95%),B:174792.8(24.26%),P:1e-182	Tpos:148.4,Tstd:165.9,Bpos:129.8,Bstd:140.9,StrandBias:10.0,Multiplicity:1.23
0.997	0.001	0.001	0.001
0.021	0.001	0.078	0.900
0.001	0.997	0.001	0.001
0.001	0.001	0.997	0.001
0.001	0.001	0.997	0.001
0.001	0.997	0.001	0.001
>AAATAA	10-AAATAA	2.285895	-370.726426	0	T:76634.0(94.98%),B:666316.6(92.49%),P:1e-161	Tpos:150.1,Tstd:153.3,Bpos:132.2,Bstd:150.9,StrandBias:10.0,Multiplicity:5.36
0.700	0.100	0.100	0.100
0.700	0.100	0.100	0.100
0.700	0.100	0.100	0.100
0.100	0.100	0.100	0.700
0.700	0.100	0.100	0.100
0.700	0.100	0.100	0.100
>TTGAAA	11-TTGAAA	-5.509763	-355.226526	0	T:68340.0(84.70%),B:583168.6(80.95%),P:1e-154	Tpos:153.6,Tstd:167.4,Bpos:137.6,Bstd:146.2,StrandBias:10.0,Multiplicity:1.79
0.001	0.001	0.001	0.997
0.001	0.001	0.001	0.997
0.001	0.041	0.957	0.001
0.997	0.001	0.001	0.001
0.997	0.001	0.001	0.001
0.997	0.001	0.001	0.001
>CCCCCC	12-CCCCCC	5.233691	-320.344470	0	T:10709.0(13.27%),B:74272.5(10.31%),P:1e-139	Tpos:161.0,Tstd:174.5,Bpos:141.5,Bstd:141.5,StrandBias:10.0,Multiplicity:1.36
0.069	0.794	0.057	0.080
0.058	0.856	0.001	0.085
0.081	0.917	0.001	0.001
0.103	0.831	0.016	0.050
0.045	0.906	0.001	0.048
0.152	0.787	0.001	0.060
>TCYMTC	13-TCYMTC	4.349815	-287.405834	0	T:27544.0(34.14%),B:216352.1(30.03%),P:1e-124	Tpos:149.0,Tstd:171.6,Bpos:142.8,Bstd:139.7,StrandBias:10.0,Multiplicity:1.59
0.001	0.188	0.001	0.810
0.231	0.767	0.001	0.001
0.001	0.486	0.123	0.390
0.449	0.508	0.001	0.042
0.001	0.212	0.073	0.714
0.098	0.820	0.081	0.001
>AACAAA	14-AACAAA	0.795952	-270.149551	0	T:55055.0(68.23%),B:462269.3(64.17%),P:1e-117	Tpos:151.5,Tstd:145.3,Bpos:136.2,Bstd:157.9,StrandBias:10.0,Multiplicity:2.82
0.997	0.001	0.001	0.001
0.997	0.001	0.001	0.001
0.001	0.670	0.001	0.328
0.997	0.001	0.001	0.001
0.997	0.001	0.001	0.001
0.815	0.183	0.001	0.001
>ACACAC	15-ACACAC	6.177716	-267.323467	0	T:6975.0(8.64%),B:46394.7(6.44%),P:1e-116	Tpos:171.6,Tstd:181.9,Bpos:119.3,Bstd:155.5,StrandBias:10.0,Multiplicity:2.03
0.700	0.100	0.100	0.100
0.100	0.700	0.100	0.100
0.700	0.100	0.100	0.100
0.100	0.700	0.100	0.100
0.700	0.100	0.100	0.100
0.100	0.700	0.100	0.100
>GAGAGRG	1-GAGAGRG	4.281868	-1281.461099	0	T:28297.0(35.07%),B:191021.6(26.52%),P:1e-556	Tpos:175.1,Tstd:161.6,Bpos:130.1,Bstd:166.7,StrandBias:10.0,Multiplicity:1.63
0.099	0.019	0.531	0.351
0.552	0.091	0.124	0.233
0.046	0.050	0.662	0.242
0.556	0.072	0.248	0.124
0.113	0.024	0.586	0.277
0.383	0.101	0.371	0.145
0.146	0.085	0.729	0.040
>TKTTGGG	2-TKTTGGG	4.416618	-1264.398947	0	T:25594.0(31.72%),B:169364.9(23.51%),P:1e-549	Tpos:162.9,Tstd:177.3,Bpos:135.2,Bstd:150.4,StrandBias:10.0,Multiplicity:1.43
0.057	0.035	0.327	0.581
0.128	0.001	0.397	0.474
0.166	0.062	0.192	0.580
0.217	0.013	0.111	0.659
0.178	0.001	0.538	0.283
0.061	0.001	0.814	0.124
0.208	0.033	0.651	0.108
>TAATAGG	3-TAATAGG	4.443925	-1109.337007	0	T:27821.0(34.48%),B:191177.4(26.54%),P:1e-481	Tpos:158.6,Tstd:156.6,Bpos:131.5,Bstd:154.4,StrandBias:10.0,Multiplicity:1.36
0.137	0.023	0.120	0.720
0.639	0.069	0.102	0.190
0.669	0.102	0.142	0.087
0.181	0.020	0.208	0.591
0.653	0.044	0.161	0.142
0.073	0.034	0.833	0.060
0.018	0.038	0.895	0.049
>TTACGGG	4-TTACGGG	0.527661	-1041.227055	0	T:42532.0(52.71%),B:318990.6(44.28%),P:1e-452	Tpos:150.4,Tstd:160.0,Bpos:134.6,Bstd:145.4,StrandBias:10.0,Multiplicity:1.44
0.001	0.001	0.001	0.997
0.001	0.001	0.001	0.997
0.939	0.001	0.059	0.001
0.058	0.843	0.001	0.098
0.243	0.001	0.755	0.001
0.001	0.001	0.749	0.249
0.002	0.138	0.859	0.001
>TCGAGCA	5-TCGAGCA	0.849535	-981.128575	0	T:51644.0(64.01%),B:402998.7(55.94%),P:1e-426	Tpos:155.8,Tstd:157.2,Bpos:132.4,Bstd:151.6,StrandBias:10.0,Multiplicity:1.65
0.054	0.001	0.013	0.932
0.070	0.695	0.001	0.234
0.001	0.001	0.997	0.001
0.923	0.001	0.070	0.006
0.069	0.001	0.929	0.001
0.001	0.694	0.019	0.286
0.838	0.001	0.001	0.160
>TGCTGCG	6-TGCTGCG	4.334730	-780.712565	0	T:22786.0(28.24%),B:158324.7(21.98%),P:1e-339	Tpos:147.6,Tstd:163.8,Bpos:134.9,Bstd:143.7,StrandBias:10.0,Multiplicity:1.43
0.107	0.051	0.108	0.734
0.095	0.028	0.807	0.070
0.036	0.824	0.080	0.060
0.174	0.114	0.160	0.552
0.147	0.041	0.693	0.119
0.041	0.671	0.180	0.108
0.046	0.054	0.720	0.180
>YMTTGGG	7-YMTTGGG	3.516343	-745.798193	0	T:44516.0(55.17%),B:346004.8(48.03%),P:1e-323	Tpos:157.1,Tstd:163.4,Bpos:133.6,Bstd:147.5,StrandBias:10.0,Multiplicity:1.60
0.105	0.362	0.158	0.375
0.521	0.438	0.040	0.001
0.059	0.001	0.102	0.838
0.156	0.155	0.156	0.533
0.282	0.019	0.550	0.149
0.099	0.262	0.603	0.036
0.151	0.248	0.582	0.019
>GAATGGA	8-GAATGGA	1.060912	-727.989053	0	T:30036.0(37.23%),B:220367.5(30.59%),P:1e-316	Tpos:159.7,Tstd:154.3,Bpos:130.8,Bstd:159.1,StrandBias:10.0,Multiplicity:1.55
0.001	0.001	0.997	0.001
0.997	0.001	0.001	0.001
0.819	0.001	0.001	0.179
0.001	0.001	0.001	0.997
0.087	0.001	0.911	0.001
0.001	0.001	0.997	0.001
0.997	0.001	0.001	0.001
>CACACAC	9-CACACAC	9.610737	-529.421554	0	T:4126.0(5.11%),B:20639.9(2.86%),P:1e-229	Tpos:164.7,Tstd:172.5,Bpos:117.8,Bstd:156.7,StrandBias:10.0,Multiplicity:2.18
0.001	0.957	0.001	0.041
0.984	0.001	0.014	0.001
0.001	0.997	0.001	0.001
0.997	0.001	0.001	0.001
0.001	0.997	0.001	0.001
0.979	0.001	0.019	0.001
0.001	0.997	0.001	0.001
>RCRGCGA	10-RCRGCGA	1.349540	-496.864756	0	T:23584.0(29.23%),B:173779.6(24.12%),P:1e-215	Tpos:157.5,Tstd:160.6,Bpos:127.3,Bstd:151.6,StrandBias:10.0,Multiplicity:1.40
0.483	0.001	0.515	0.001
0.001	0.997	0.001	0.001
0.490	0.001	0.508	0.001
0.001	0.001	0.997	0.001
0.001	0.997	0.001	0.001
0.001	0.001	0.997	0.001
0.941	0.001	0.005	0.053
>TSRGKAA	11-TSRGKAA	5.625414	-492.560355	0	T:13242.0(16.41%),B:89389.4(12.41%),P:1e-213	Tpos:149.3,Tstd:146.2,Bpos:132.0,Bstd:154.6,StrandBias:10.0,Multiplicity:1.09
0.001	0.149	0.001	0.849
0.111	0.389	0.385	0.115
0.392	0.146	0.459	0.003
0.001	0.073	0.744	0.182
0.070	0.224	0.320	0.385
0.701	0.001	0.001	0.297
0.956	0.002	0.041	0.001
>CCCCCCC	12-CCCCCCC	4.070642	-438.824038	0	T:19539.0(24.22%),B:142157.6(19.73%),P:1e-190	Tpos:160.3,Tstd:172.3,Bpos:142.1,Bstd:141.8,StrandBias:10.0,Multiplicity:1.77
0.091	0.718	0.034	0.157
0.148	0.673	0.044	0.135
0.139	0.686	0.065	0.110
0.177	0.653	0.081	0.089
0.093	0.692	0.098	0.117
0.079	0.826	0.032	0.063
0.158	0.753	0.040	0.049
>AAACAAA	13-AAACAAA	4.744160	-307.304751	0	T:20097.0(24.91%),B:151952.0(21.09%),P:1e-133	Tpos:147.5,Tstd:141.5,Bpos:137.5,Bstd:159.0,StrandBias:10.0,Multiplicity:1.59
0.997	0.001	0.001	0.001
0.997	0.001	0.001	0.001
0.899	0.001	0.057	0.043
0.001	0.797	0.001	0.201
0.919	0.079	0.001	0.001
0.997	0.001	0.001	0.001
0.891	0.107	0.001	0.001
>CTCTCTC	14-CTCTCTC	3.315515	-129.088069	0	T:52540.0(65.12%),B:448693.9(62.28%),P:1e-56	Tpos:149.5,Tstd:173.8,Bpos:141.3,Bstd:137.9,StrandBias:10.0,Multiplicity:2.24
0.100	0.700	0.100	0.100
0.100	0.100	0.100	0.700
0.100	0.700	0.100	0.100
0.100	0.100	0.100	0.700
0.100	0.700	0.100	0.100
0.100	0.100	0.100	0.700
0.100	0.700	0.100	0.100
>TGAGCCA	15-TGAGCCA	5.831502	-110.068130	0	T:6718.0(8.33%),B:49754.4(6.91%),P:1e-47	Tpos:143.9,Tstd:152.7,Bpos:136.4,Bstd:145.4,StrandBias:10.0,Multiplicity:1.05
0.001	0.001	0.001	0.997
0.001	0.120	0.878	0.001
0.997	0.001	0.001	0.001
0.001	0.001	0.997	0.001
0.001	0.997	0.001	0.001
0.001	0.997	0.001	0.001
0.822	0.001	0.176	0.001
>GAGAGAGA	1-GAGAGAGA	4.399944	-1201.484188	0	T:18695.0(23.17%),B:116047.1(16.11%),P:1e-521	Tpos:174.4,Tstd:146.1,Bpos:129.2,Bstd:173.1,StrandBias:10.0,Multiplicity:1.43
0.063	0.001	0.935	0.001
0.938	0.006	0.041	0.015
0.022	0.001	0.970	0.007
0.956	0.001	0.042	0.001
0.022	0.001	0.950	0.027
0.945	0.008	0.028	0.019
0.001	0.040	0.948	0.011
0.935	0.011	0.032	0.022
>ATDGGGGG	2-ATDGGGGG	4.698980	-1055.813004	0	T:38345.0(47.52%),B:281849.4(39.12%),P:1e-458	Tpos:166.4,Tstd:165.7,Bpos:131.2,Bstd:155.2,StrandBias:10.0,Multiplicity:1.74
0.649	0.001	0.283	0.067
0.001	0.001	0.001	0.997
0.271	0.001	0.366	0.362
0.001	0.001	0.997	0.001
0.213	0.014	0.480	0.292
0.186	0.155	0.415	0.244
0.320	0.001	0.500	0.179
0.001	0.001	0.997	0.001
>GGKTWDKT	3-GGKTWDKT	4.412895	-1003.670245	0	T:30078.0(37.28%),B:212678.1(29.52%),P:1e-435	Tpos:156.7,Tstd:175.8,Bpos:135.8,Bstd:144.4,StrandBias:10.0,Multiplicity:1.40
0.001	0.001	0.847	0.151
0.219	0.041	0.619	0.121
0.001	0.001	0.542	0.456
0.219	0.193	0.117	0.471
0.317	0.129	0.194	0.359
0.260	0.033	0.387	0.320
0.001	0.001	0.445	0.553
0.001	0.184	0.001	0.814
>GTGCTGCG	4-GTGCTGCG	5.390906	-625.975395	0	T:10733.0(13.30%),B:66718.3(9.26%),P:1e-271	Tpos:143.8,Tstd:160.6,Bpos:136.3,Bstd:140.3,StrandBias:10.0,Multiplicity:1.15
0.116	0.180	0.581	0.123
0.060	0.030	0.029	0.881
0.085	0.071	0.744	0.100
0.072	0.811	0.055	0.062
0.102	0.058	0.094	0.746
0.092	0.050	0.762	0.096
0.055	0.657	0.120	0.168
0.054	0.010	0.820	0.116
>ACACACAC	5-ACACACAC	7.254527	-561.236188	0	T:3774.0(4.68%),B:17932.2(2.49%),P:1e-243	Tpos:164.6,Tstd:172.0,Bpos:118.0,Bstd:156.9,StrandBias:10.0,Multiplicity:2.17
0.896	0.055	0.026	0.023
0.001	0.983	0.001	0.015
0.982	0.005	0.007	0.006
0.001	0.987	0.001	0.011
0.982	0.001	0.006	0.011
0.001	0.978	0.001	0.020
0.947	0.019	0.014	0.020
0.001	0.958	0.017	0.024
>AATAATGG	6-AATAATGG	1.326877	-518.383908	0	T:56487.0(70.01%),B:463878.2(64.39%),P:1e-225	Tpos:160.0,Tstd:159.9,Bpos:132.8,Bstd:154.2,StrandBias:10.0,Multiplicity:1.72
0.565	0.051	0.383	0.001
0.856	0.092	0.051	0.001
0.178	0.085	0.001	0.736
0.654	0.219	0.001	0.126
0.925	0.001	0.073	0.001
0.001	0.017	0.126	0.856
0.001	0.084	0.914	0.001
0.001	0.001	0.943	0.055
>CTCTATTG	7-CTCTATTG	-6.092586	-465.213014	0	T:50763.0(62.91%),B:413378.5(57.38%),P:1e-202	Tpos:146.4,Tstd:170.6,Bpos:137.4,Bstd:140.1,StrandBias:10.0,Multiplicity:1.56
0.001	0.997	0.001	0.001
0.001	0.001	0.001	0.997
0.001	0.997	0.001	0.001
0.001	0.001	0.001	0.997
0.963	0.001	0.035	0.001
0.001	0.001	0.001	0.997
0.001	0.001	0.001	0.997
0.001	0.001	0.997	0.001
>TGACCCAC	8-TGACCCAC	-3.437841	-317.492557	0	T:42533.0(52.71%),B:346287.0(48.07%),P:1e-137	Tpos:151.0,Tstd:160.7,Bpos:133.0,Bstd:147.1,StrandBias:10.0,Multiplicity:1.40
0.001	0.274	0.001	0.724
0.237	0.001	0.761	0.001
0.997	0.001	0.001	0.001
0.001	0.923	0.075	0.001
0.001	0.997	0.001	0.001
0.001	0.691	0.307	0.001
0.997	0.001	0.001	0.001
0.001	0.898	0.001	0.100
>GAAACTTA	9-GAAACTTA	2.399224	-314.158219	0	T:77192.0(95.67%),B:673847.7(93.54%),P:1e-136	Tpos:151.9,Tstd:156.9,Bpos:133.2,Bstd:151.0,StrandBias:10.0,Multiplicity:3.88
0.100	0.100	0.700	0.100
0.700	0.100	0.100	0.100
0.700	0.100	0.100	0.100
0.700	0.100	0.100	0.100
0.100	0.700	0.100	0.100
0.100	0.100	0.100	0.700
0.100	0.100	0.100	0.700
0.700	0.100	0.100	0.100
>CCASCAGC	10-CCASCAGC	4.563666	-303.589514	0	T:7788.0(9.65%),B:51725.1(7.18%),P:1e-131	Tpos:156.0,Tstd:154.7,Bpos:136.5,Bstd:148.1,StrandBias:10.0,Multiplicity:1.15
0.001	0.997	0.001	0.001
0.001	0.563	0.241	0.195
0.964	0.002	0.033	0.001
0.009	0.462	0.528	0.001
0.001	0.984	0.001	0.014
0.997	0.001	0.001	0.001
0.241	0.034	0.723	0.002
0.001	0.990	0.008	0.001
>AATGGAAT	11-AATGGAAT	-2.784131	-290.482079	0	T:49741.0(61.65%),B:412624.4(57.28%),P:1e-126	Tpos:152.2,Tstd:154.2,Bpos:132.1,Bstd:152.3,StrandBias:10.0,Multiplicity:2.22
0.997	0.001	0.001	0.001
0.997	0.001	0.001	0.001
0.001	0.001	0.001	0.997
0.001	0.041	0.957	0.001
0.001	0.001	0.997	0.001
0.997	0.001	0.001	0.001
0.997	0.001	0.001	0.001
0.001	0.001	0.001	0.997
>ATCCATCC	12-ATCCATCC	-2.320414	-290.412203	0	T:20777.0(25.75%),B:158435.6(21.99%),P:1e-126	Tpos:167.9,Tstd:190.9,Bpos:141.7,Bstd:143.8,StrandBias:10.0,Multiplicity:1.70
0.997	0.001	0.001	0.001
0.001	0.140	0.001	0.858
0.001	0.997	0.001	0.001
0.001	0.935	0.001	0.063
0.997	0.001	0.001	0.001
0.001	0.172	0.001	0.826
0.001	0.997	0.001	0.001
0.001	0.997	0.001	0.001
>TCTCTCTC	13-TCTCTCTC	-9.647934	-253.448976	0	T:51028.0(63.24%),B:426431.9(59.19%),P:1e-110	Tpos:149.8,Tstd:172.2,Bpos:142.8,Bstd:137.6,StrandBias:10.0,Multiplicity:2.17
0.001	0.001	0.001	0.997
0.001	0.997	0.001	0.001
0.001	0.001	0.001	0.997
0.001	0.997	0.001	0.001
0.001	0.001	0.001	0.997
0.001	0.997	0.001	0.001
0.001	0.001	0.034	0.964
0.001	0.997	0.001	0.001
>AAAACAAA	14-AAAACAAA	4.550284	-159.997379	0	T:7204.0(8.93%),B:51645.7(7.17%),P:1e-69	Tpos:150.4,Tstd:139.8,Bpos:137.5,Bstd:161.8,StrandBias:10.0,Multiplicity:1.48
0.653	0.345	0.001	0.001
0.872	0.085	0.042	0.001
0.997	0.001	0.001	0.001
0.997	0.001	0.001	0.001
0.001	0.997	0.001	0.001
0.948	0.050	0.001	0.001
0.997	0.001	0.001	0.001
0.997	0.001	0.001	0.001
>GAGGCCTC	15-GAGGCCTC	4.345134	-129.629189	0	T:41410.0(51.32%),B:348508.6(48.38%),P:1e-56	Tpos:162.6,Tstd:172.8,Bpos:131.4,Bstd:148.0,StrandBias:10.0,Multiplicity:1.62
0.100	0.100	0.700	0.100
0.700	0.100	0.100	0.100
0.100	0.100	0.700	0.100
0.100	0.100	0.700	0.100
0.100	0.700	0.100	0.100
0.100	0.700	0.100	0.100
0.100	0.100	0.100	0.700
0.100	0.700	0.100	0.100
>DTTWDRGGG	1-DTTWDRGGG	0.790510	-1651.505113	0	T:35053.0(43.44%),B:239002.7(33.18%),P:1e-717	Tpos:163.6,Tstd:163.6,Bpos:134.4,Bstd:151.2,StrandBias:10.0,Multiplicity:1.57
0.328	0.001	0.359	0.312
0.274	0.001	0.001	0.724
0.001	0.001	0.001	0.997
0.443	0.001	0.001	0.555
0.344	0.001	0.270	0.385
0.426	0.001	0.533	0.040
0.135	0.001	0.863	0.001
0.001	0.001	0.997	0.001
0.001	0.001	0.997	0.001
>GAGAGAGAG	2-GAGAGAGAG	5.729901	-1205.526204	0	T:22440.0(27.81%),B:145337.7(20.17%),P:1e-523	Tpos:175.9,Tstd:148.4,Bpos:129.7,Bstd:174.2,StrandBias:10.0,Multiplicity:1.56
0.126	0.043	0.761	0.070
0.666	0.057	0.179	0.098
0.127	0.056	0.744	0.073
0.779	0.037	0.117	0.067
0.082	0.019	0.856	0.043
0.792	0.026	0.124	0.058
0.051	0.087	0.763	0.099
0.833	0.021	0.098	0.048
0.090	0.044	0.804	0.062
>NTGGTGTGG	3-NTGGTGTGG	5.651170	-997.968591	0	T:16472.0(20.41%),B:102911.4(14.28%),P:1e-433	Tpos:154.0,Tstd:168.0,Bpos:135.5,Bstd:150.4,StrandBias:10.0,Multiplicity:1.24
0.222	0.180	0.278	0.320
0.001	0.001	0.001	0.997
0.001	0.001	0.997	0.001
0.001	0.162	0.680	0.157
0.001	0.211	0.001	0.787
0.001	0.001	0.667	0.331
0.107	0.001	0.203	0.689
0.103	0.001	0.874	0.022
0.032	0.001	0.651	0.316
>ARMAGHGRG	4-ARMAGHGRG	4.079352	-969.430468	0	T:49292.0(61.09%),B:381826.9(53.00%),P:1e-421	Tpos:165.5,Tstd:155.3,Bpos:130.6,Bstd:161.3,StrandBias:10.0,Multiplicity:1.69
0.866	0.105	0.028	0.001
0.502	0.024	0.473	0.001
0.499	0.427	0.018	0.057
0.658	0.001	0.233	0.108
0.242	0.001	0.753	0.004
0.219	0.363	0.104	0.314
0.277	0.002	0.685	0.036
0.519	0.001	0.479	0.001
0.001	0.001	0.997	0.001
>CACACACAC	5-CACACACAC	8.904446	-637.426884	0	T:2599.0(3.22%),B:9951.0(1.38%),P:1e-276	Tpos:156.2,Tstd:160.8,Bpos:115.6,Bstd:154.2,StrandBias:10.0,Multiplicity:1.97
0.134	0.734	0.024	0.108
0.641	0.191	0.091	0.077
0.042	0.816	0.009	0.133
0.844	0.034	0.077	0.045
0.004	0.915	0.002	0.079
0.819	0.028	0.097	0.056
0.047	0.834	0.001	0.118
0.625	0.179	0.114	0.082
0.125	0.775	0.011	0.089
>GGTTTAATT	6-GGTTTAATT	-4.397632	-519.931630	0	T:30611.0(37.94%),B:232546.7(32.28%),P:1e-225	Tpos:146.8,Tstd:161.2,Bpos:137.6,Bstd:139.7,StrandBias:10.0,Multiplicity:1.33
0.001	0.001	0.997	0.001
0.001	0.001	0.997	0.001
0.001	0.001	0.001	0.997
0.001	0.001	0.056	0.942
0.001	0.001	0.001	0.997
0.997	0.001	0.001	0.001
0.997	0.001	0.001	0.001
0.001	0.147	0.001	0.851
0.001	0.001	0.001	0.997
>CAATCATRG	7-CAATCATRG	1.492025	-467.635736	0	T:51790.0(64.19%),B:422658.5(58.67%),P:1e-203	Tpos:153.0,Tstd:168.2,Bpos:134.3,Bstd:147.1,StrandBias:10.0,Multiplicity:1.67
0.001	0.747	0.106	0.146
0.901	0.036	0.011	0.052
0.747	0.216	0.036	0.001
0.001	0.065	0.013	0.921
0.030	0.776	0.001	0.193
0.776	0.198	0.025	0.001
0.027	0.075	0.032	0.866
0.480	0.090	0.366	0.065
0.001	0.038	0.916	0.045
>CCATCCATC	8-CCATCCATC	-3.254627	-424.541424	0	T:37148.0(46.04%),B:293337.6(40.72%),P:1e-184	Tpos:161.5,Tstd:187.9,Bpos:141.9,Bstd:142.7,StrandBias:10.0,Multiplicity:2.17
0.001	0.942	0.001	0.056
0.008	0.951	0.001	0.040
0.994	0.001	0.004	0.001
0.001	0.179	0.001	0.819
0.010	0.970	0.001	0.019
0.006	0.956	0.001	0.037
0.996	0.001	0.002	0.001
0.006	0.138	0.001	0.855
0.006	0.976	0.001	0.017
>GAATGGAAT	9-GAATGGAAT	-4.653727	-389.892484	0	T:30109.0(37.32%),B:233600.4(32.43%),P:1e-169	Tpos:152.8,Tstd:153.6,Bpos:130.7,Bstd:154.7,StrandBias:10.0,Multiplicity:1.57
0.001	0.001	0.997	0.001
0.997	0.001	0.001	0.001
0.997	0.001	0.001	0.001
0.001	0.001	0.001	0.997
0.001	0.037	0.961	0.001
0.001	0.001	0.997	0.001
0.997	0.001	0.001	0.001
0.997	0.001	0.001	0.001
0.001	0.001	0.001	0.997
>TCTCTCGCG	10-TCTCTCGCG	-3.664283	-310.521177	0	T:24330.0(30.15%),B:187661.8(26.05%),P:1e-134	Tpos:145.8,Tstd:168.6,Bpos:142.4,Bstd:135.0,StrandBias:10.0,Multiplicity:1.40
0.001	0.001	0.001	0.997
0.001	0.997	0.001	0.001
0.001	0.300	0.001	0.698
0.001	0.997	0.001	0.001
0.001	0.001	0.001	0.997
0.031	0.967	0.001	0.001
0.001	0.001	0.665	0.333
0.001	0.997	0.001	0.001
0.001	0.001	0.657	0.341
>TSKWCCCCC	11-TSKWCCCCC	5.272953	-276.896403	0	T:8796.0(10.90%),B:60410.3(8.39%),P:1e-120	Tpos:153.7,Tstd:171.5,Bpos:140.6,Bstd:145.5,StrandBias:10.0,Multiplicity:1.13
0.064	0.166	0.227	0.543
0.001	0.541	0.457	0.001
0.049	0.197	0.336	0.418
0.352	0.001	0.160	0.487
0.216	0.570	0.213	0.001
0.111	0.887	0.001	0.001
0.001	0.586	0.302	0.111
0.001	0.727	0.271	0.001
0.041	0.679	0.116	0.164
>GAGGCCTCA	12-GAGGCCTCA	-4.968808	-270.313162	0	T:25772.0(31.94%),B:201976.3(28.04%),P:1e-117	Tpos:161.0,Tstd:167.5,Bpos:131.5,Bstd:147.8,StrandBias:10.0,Multiplicity:1.31
0.001	0.001	0.997	0.001
0.997	0.001	0.001	0.001
0.001	0.027	0.971	0.001
0.001	0.001	0.997	0.001
0.001	0.997	0.001	0.001
0.001	0.997	0.001	0.001
0.001	0.001	0.001	0.997
0.001	0.997	0.001	0.001
0.997	0.001	0.001	0.001
>GGCAATTTA	13-GGCAATTTA	5.351673	-231.893253	0	T:1116.0(1.38%),B:4615.7(0.64%),P:1e-100	Tpos:123.9,Tstd:139.2,Bpos:130.7,Bstd:146.0,StrandBias:10.0,Multiplicity:1.11
0.001	0.054	0.944	0.001
0.001	0.001	0.997	0.001
0.076	0.868	0.001	0.055
0.997	0.001	0.001	0.001
0.997	0.001	0.001	0.001
0.001	0.129	0.001	0.869
0.001	0.001	0.001	0.997
0.001	0.001	0.001	0.997
0.997	0.001	0.001	0.001
>HAAACAAAM	14-HAAACAAAM	7.204317	-149.037140	0	T:5389.0(6.68%),B:37518.3(5.21%),P:1e-64	Tpos:149.6,Tstd:131.0,Bpos:138.6,Bstd:162.5,StrandBias:10.0,Multiplicity:1.54
0.384	0.262	0.001	0.354
0.614	0.261	0.001	0.124
0.909	0.089	0.001	0.001
0.782	0.050	0.167	0.001
0.150	0.740	0.049	0.061
0.877	0.121	0.001	0.001
0.726	0.001	0.089	0.184
0.616	0.382	0.001	0.001
0.426	0.494	0.001	0.078
>ACCACCACC	15-ACCACCACC	4.965354	-50.063746	0	T:2521.0(3.12%),B:18274.8(2.54%),P:1e-21	Tpos:236.5,Tstd:260.4,Bpos:137.9,Bstd:143.9,StrandBias:10.0,Multiplicity:1.39
0.985	0.001	0.001	0.013
0.001	0.933	0.001	0.065
0.001	0.942	0.001	0.056
0.988	0.001	0.010	0.001
0.001	0.815	0.041	0.143
0.001	0.968	0.001	0.030
0.945	0.001	0.053	0.001
0.001	0.740	0.001	0.258
0.001	0.997	0.001	0.001
