# Supplementary material for: LTA4H extensively associates with mRNAs and lncRNAs indicative of its novel regulatory targets
Source: PeerJ. 2023 Mar 10;11:e14875. doi: 10.7717/peerj.14875 (PMC10010175; doi:10.7717/peerj.14875)
Supplement: File S2 [file peerj-11-14875-s005.zip › Raw data files/Motif_results/ablife/LTA4H_IP_1_vs_LTA4H_input_1/homerMotifs.motifs10]

>GRATGGRDDW	1-GRATGGRDDW	4.531288	-1020.314847	0	T:44513.0(55.17%),B:337209.2(46.81%),P:1e-443	Tpos:159.7,Tstd:164.3,Bpos:132.9,Bstd:153.6,StrandBias:10.0,Multiplicity:1.76
0.089	0.001	0.562	0.348
0.311	0.168	0.343	0.178
0.412	0.124	0.230	0.235
0.010	0.001	0.286	0.703
0.169	0.001	0.533	0.297
0.168	0.001	0.811	0.020
0.451	0.001	0.360	0.189
0.345	0.002	0.354	0.299
0.298	0.001	0.296	0.405
0.528	0.001	0.001	0.470
>GAGAGAGAGA	2-GAGAGAGAGA	6.525897	-970.777375	0	T:15069.0(18.68%),B:92697.7(12.87%),P:1e-421	Tpos:175.1,Tstd:144.5,Bpos:130.8,Bstd:180.0,StrandBias:10.0,Multiplicity:1.34
0.127	0.052	0.763	0.058
0.738	0.072	0.108	0.082
0.109	0.060	0.760	0.071
0.837	0.027	0.098	0.038
0.070	0.031	0.852	0.047
0.835	0.028	0.102	0.035
0.039	0.087	0.776	0.098
0.806	0.026	0.113	0.055
0.059	0.079	0.812	0.050
0.820	0.042	0.090	0.048
>ATGGAATGGA	3-ATGGAATGGA	-6.942528	-843.748994	0	T:38460.0(47.67%),B:289196.7(40.14%),P:1e-366	Tpos:161.4,Tstd:154.9,Bpos:131.7,Bstd:159.4,StrandBias:10.0,Multiplicity:1.81
0.997	0.001	0.001	0.001
0.001	0.023	0.001	0.975
0.001	0.025	0.973	0.001
0.001	0.001	0.997	0.001
0.997	0.001	0.001	0.001
0.997	0.001	0.001	0.001
0.001	0.039	0.001	0.959
0.001	0.001	0.997	0.001
0.001	0.001	0.997	0.001
0.997	0.001	0.001	0.001
>KGTTTAATTG	4-KGTTTAATTG	3.402100	-756.875122	0	T:54021.0(66.95%),B:432148.2(59.99%),P:1e-328	Tpos:155.3,Tstd:169.4,Bpos:133.6,Bstd:147.2,StrandBias:10.0,Multiplicity:1.72
0.161	0.205	0.377	0.258
0.315	0.126	0.510	0.049
0.163	0.167	0.208	0.462
0.001	0.057	0.296	0.646
0.155	0.038	0.185	0.622
0.689	0.001	0.193	0.117
0.477	0.003	0.318	0.203
0.097	0.263	0.134	0.506
0.172	0.017	0.314	0.497
0.105	0.035	0.812	0.048
>CACACACACA	5-CACACACACA	8.782968	-647.815144	0	T:2334.0(2.89%),B:8370.9(1.16%),P:1e-281	Tpos:150.3,Tstd:148.6,Bpos:114.9,Bstd:153.7,StrandBias:10.0,Multiplicity:1.81
0.147	0.708	0.055	0.090
0.710	0.142	0.067	0.081
0.079	0.719	0.044	0.158
0.671	0.154	0.092	0.083
0.096	0.782	0.035	0.087
0.777	0.067	0.077	0.079
0.075	0.730	0.044	0.151
0.577	0.232	0.084	0.107
0.160	0.702	0.045	0.093
0.622	0.215	0.079	0.084
>GRWATAAGTM	6-GRWATAAGTM	-1.049630	-585.971752	0	T:62755.0(77.78%),B:520476.6(72.25%),P:1e-254	Tpos:151.1,Tstd:159.5,Bpos:133.8,Bstd:147.1,StrandBias:10.0,Multiplicity:1.67
0.001	0.001	0.997	0.001
0.469	0.170	0.361	0.001
0.545	0.001	0.001	0.453
0.737	0.154	0.006	0.103
0.001	0.240	0.001	0.758
0.751	0.208	0.001	0.040
0.639	0.206	0.001	0.154
0.034	0.001	0.564	0.401
0.001	0.001	0.001	0.997
0.324	0.453	0.173	0.050
>AGGYGTGAGC	7-AGGYGTGAGC	6.058866	-477.587068	0	T:10841.0(13.44%),B:70938.6(9.85%),P:1e-207	Tpos:151.9,Tstd:159.8,Bpos:131.7,Bstd:149.7,StrandBias:10.0,Multiplicity:1.10
0.659	0.243	0.071	0.027
0.203	0.017	0.566	0.214
0.047	0.163	0.591	0.199
0.051	0.436	0.001	0.512
0.120	0.061	0.625	0.194
0.001	0.014	0.329	0.656
0.162	0.001	0.689	0.148
0.969	0.001	0.006	0.024
0.091	0.093	0.786	0.030
0.204	0.618	0.079	0.099
>ACTTACAATC	8-ACTTACAATC	-4.494136	-447.333918	0	T:51110.0(63.34%),B:417335.1(57.93%),P:1e-194	Tpos:149.5,Tstd:159.5,Bpos:135.8,Bstd:146.8,StrandBias:10.0,Multiplicity:1.76
0.969	0.006	0.024	0.001
0.009	0.949	0.014	0.028
0.001	0.001	0.038	0.960
0.001	0.001	0.001	0.997
0.988	0.001	0.010	0.001
0.072	0.842	0.049	0.037
0.977	0.017	0.001	0.005
0.873	0.034	0.092	0.001
0.014	0.011	0.001	0.974
0.001	0.944	0.011	0.044
>CATCCATCCA	9-CATCCATCCA	-4.818394	-398.113962	0	T:41005.0(50.82%),B:328637.3(45.62%),P:1e-172	Tpos:164.4,Tstd:188.0,Bpos:140.4,Bstd:141.2,StrandBias:10.0,Multiplicity:1.81
0.004	0.964	0.001	0.031
0.994	0.001	0.004	0.001
0.001	0.149	0.001	0.849
0.001	0.960	0.005	0.034
0.010	0.931	0.001	0.058
0.977	0.007	0.008	0.008
0.001	0.147	0.001	0.851
0.001	0.964	0.001	0.034
0.001	0.940	0.001	0.058
0.995	0.001	0.003	0.001
>CTKTNTRCYC	10-CTKTNTRCYC	4.291395	-390.343327	0	T:21786.0(27.00%),B:162702.4(22.58%),P:1e-169	Tpos:150.6,Tstd:170.8,Bpos:139.9,Bstd:140.0,StrandBias:10.0,Multiplicity:1.21
0.059	0.915	0.001	0.025
0.015	0.312	0.016	0.657
0.024	0.134	0.495	0.347
0.126	0.088	0.037	0.749
0.207	0.266	0.326	0.201
0.023	0.066	0.039	0.872
0.410	0.127	0.342	0.121
0.011	0.932	0.026	0.031
0.053	0.463	0.045	0.439
0.143	0.735	0.121	0.001
>TCTCTCTCTC	11-TCTCTCTCTC	-4.113003	-337.470833	0	T:37003.0(45.86%),B:296217.3(41.12%),P:1e-146	Tpos:149.7,Tstd:175.9,Bpos:144.9,Bstd:135.1,StrandBias:10.0,Multiplicity:1.64
0.017	0.011	0.011	0.961
0.001	0.937	0.038	0.024
0.009	0.001	0.001	0.989
0.001	0.983	0.015	0.001
0.007	0.040	0.007	0.946
0.001	0.954	0.027	0.018
0.005	0.024	0.006	0.965
0.001	0.966	0.032	0.001
0.008	0.018	0.034	0.940
0.001	0.975	0.023	0.001
>GGACGCCTCA	12-GGACGCCTCA	-1.902806	-300.828283	0	T:15829.0(19.62%),B:116621.7(16.19%),P:1e-130	Tpos:163.1,Tstd:170.6,Bpos:131.1,Bstd:151.3,StrandBias:10.0,Multiplicity:1.20
0.001	0.138	0.860	0.001
0.060	0.001	0.938	0.001
0.997	0.001	0.001	0.001
0.001	0.912	0.086	0.001
0.001	0.001	0.997	0.001
0.106	0.643	0.250	0.001
0.001	0.997	0.001	0.001
0.001	0.001	0.295	0.703
0.001	0.997	0.001	0.001
0.938	0.001	0.001	0.060
>AACAAACMAA	13-AACAAACMAA	8.378843	-190.333868	0	T:2442.0(3.03%),B:14027.8(1.95%),P:1e-82	Tpos:148.8,Tstd:129.6,Bpos:142.4,Bstd:173.2,StrandBias:10.0,Multiplicity:1.38
0.997	0.001	0.001	0.001
0.973	0.001	0.025	0.001
0.001	0.977	0.001	0.021
0.982	0.001	0.016	0.001
0.983	0.001	0.009	0.007
0.997	0.001	0.001	0.001
0.316	0.667	0.001	0.016
0.488	0.487	0.004	0.020
0.968	0.030	0.001	0.001
0.984	0.007	0.008	0.001
>CTCTCTMCCR	14-CTCTCTMCCR	-0.614081	-123.404132	0	T:59034.0(73.16%),B:508409.5(70.57%),P:1e-53	Tpos:148.3,Tstd:161.3,Bpos:134.1,Bstd:143.3,StrandBias:10.0,Multiplicity:1.68
0.001	0.871	0.067	0.061
0.128	0.009	0.136	0.727
0.236	0.701	0.001	0.062
0.085	0.141	0.142	0.632
0.072	0.905	0.020	0.003
0.059	0.001	0.095	0.845
0.453	0.422	0.002	0.124
0.001	0.997	0.001	0.001
0.027	0.900	0.001	0.072
0.330	0.001	0.453	0.215
>CACCACCACC	15-CACCACCACC	1.334260	-91.889613	0	T:13276.0(16.45%),B:105726.6(14.68%),P:1e-39	Tpos:182.7,Tstd:205.6,Bpos:135.7,Bstd:143.2,StrandBias:10.0,Multiplicity:1.25
0.001	0.966	0.001	0.032
0.977	0.001	0.006	0.016
0.010	0.844	0.015	0.131
0.003	0.964	0.001	0.032
0.946	0.001	0.016	0.037
0.001	0.922	0.036	0.041
0.027	0.954	0.001	0.018
0.973	0.001	0.025	0.001
0.010	0.843	0.030	0.117
0.001	0.981	0.001	0.017
