# Supplementary material for: LTA4H extensively associates with mRNAs and lncRNAs indicative of its novel regulatory targets
Source: PeerJ. 2023 Mar 10;11:e14875. doi: 10.7717/peerj.14875 (PMC10010175; doi:10.7717/peerj.14875)
Supplement: File S2 [file peerj-11-14875-s005.zip › Raw data files/Motif_results/ablife/LTA4H_IP_1_vs_LTA4H_input_1/homerMotifs.motifs5]

>TGGGG	1-TGGGG	5.605820	-1365.544368	0	T:32572.0(40.37%),B:224563.0(31.17%),P:1e-593	Tpos:169.8,Tstd:174.0,Bpos:131.3,Bstd:153.6,StrandBias:10.0,Multiplicity:1.75
0.001	0.001	0.001	0.997
0.321	0.001	0.521	0.157
0.001	0.042	0.835	0.122
0.001	0.001	0.997	0.001
0.001	0.001	0.997	0.001
>GAAGG	2-GAAGG	4.744353	-1127.693796	0	T:37815.0(46.87%),B:275260.8(38.21%),P:1e-489	Tpos:167.5,Tstd:158.3,Bpos:127.7,Bstd:159.7,StrandBias:10.0,Multiplicity:1.66
0.001	0.001	0.997	0.001
0.855	0.001	0.001	0.143
0.792	0.206	0.001	0.001
0.001	0.001	0.997	0.001
0.001	0.001	0.997	0.001
>GAGAG	3-GAGAG	4.995304	-1050.372414	0	T:33430.0(41.43%),B:239733.0(33.28%),P:1e-456	Tpos:174.0,Tstd:157.0,Bpos:129.3,Bstd:165.0,StrandBias:10.0,Multiplicity:2.05
0.001	0.001	0.997	0.001
0.997	0.001	0.001	0.001
0.001	0.001	0.852	0.146
0.997	0.001	0.001	0.001
0.001	0.001	0.997	0.001
>GTAAG	4-GTAAG	0.011697	-878.318667	0	T:28309.0(35.08%),B:201306.9(27.94%),P:1e-381	Tpos:151.7,Tstd:165.9,Bpos:129.8,Bstd:147.2,StrandBias:10.0,Multiplicity:1.26
0.001	0.001	0.997	0.001
0.001	0.001	0.001	0.997
0.997	0.001	0.001	0.001
0.665	0.333	0.001	0.001
0.001	0.001	0.997	0.001
>TAGAG	5-TAGAG	3.594743	-691.547465	0	T:38670.0(47.93%),B:296127.8(41.10%),P:1e-300	Tpos:152.2,Tstd:154.1,Bpos:133.9,Bstd:152.1,StrandBias:10.0,Multiplicity:1.59
0.001	0.001	0.001	0.997
0.997	0.001	0.001	0.001
0.287	0.001	0.711	0.001
0.997	0.001	0.001	0.001
0.001	0.125	0.873	0.001
>TGTTT	6-TGTTT	4.255856	-666.305897	0	T:40710.0(50.45%),B:314992.7(43.72%),P:1e-289	Tpos:148.5,Tstd:168.2,Bpos:138.2,Bstd:139.7,StrandBias:10.0,Multiplicity:1.82
0.001	0.199	0.112	0.688
0.001	0.001	0.997	0.001
0.001	0.001	0.001	0.997
0.001	0.001	0.001	0.997
0.101	0.001	0.113	0.785
>ATGAG	7-ATGAG	5.053536	-648.558224	0	T:43124.0(53.45%),B:337065.1(46.79%),P:1e-281	Tpos:158.8,Tstd:160.2,Bpos:131.7,Bstd:153.1,StrandBias:10.0,Multiplicity:1.63
0.776	0.001	0.222	0.001
0.001	0.001	0.001	0.997
0.303	0.001	0.695	0.001
0.997	0.001	0.001	0.001
0.001	0.001	0.997	0.001
>ATGGA	8-ATGGA	5.148096	-547.359766	0	T:23367.0(28.96%),B:170208.7(23.63%),P:1e-237	Tpos:156.9,Tstd:157.4,Bpos:131.9,Bstd:158.4,StrandBias:10.0,Multiplicity:1.38
0.700	0.100	0.100	0.100
0.100	0.100	0.100	0.700
0.100	0.100	0.700	0.100
0.100	0.100	0.700	0.100
0.700	0.100	0.100	0.100
>TGCGG	9-TGCGG	0.011697	-433.494375	0	T:42811.0(53.06%),B:343071.6(47.62%),P:1e-188	Tpos:151.0,Tstd:168.6,Bpos:134.1,Bstd:146.4,StrandBias:10.0,Multiplicity:1.73
0.001	0.001	0.001	0.997
0.001	0.001	0.997	0.001
0.001	0.997	0.001	0.001
0.001	0.204	0.794	0.001
0.001	0.001	0.997	0.001
>CAGCG	10-CAGCG	3.447398	-380.796409	0	T:12856.0(15.93%),B:89567.4(12.43%),P:1e-165	Tpos:148.4,Tstd:159.7,Bpos:127.4,Bstd:141.3,StrandBias:10.0,Multiplicity:1.47
0.001	0.997	0.001	0.001
0.854	0.001	0.144	0.001
0.001	0.001	0.783	0.215
0.001	0.997	0.001	0.001
0.001	0.001	0.997	0.001
>CCCCC	11-CCCCC	5.148096	-307.980221	0	T:9846.0(12.20%),B:67784.3(9.41%),P:1e-133	Tpos:157.0,Tstd:173.4,Bpos:139.1,Bstd:141.6,StrandBias:10.0,Multiplicity:1.29
0.100	0.700	0.100	0.100
0.100	0.700	0.100	0.100
0.100	0.700	0.100	0.100
0.100	0.700	0.100	0.100
0.100	0.700	0.100	0.100
>CTACC	12-CTACC	3.202186	-247.999388	0	T:61389.0(76.08%),B:522143.6(72.48%),P:1e-107	Tpos:146.7,Tstd:166.9,Bpos:136.9,Bstd:141.6,StrandBias:10.0,Multiplicity:2.97
0.100	0.700	0.100	0.100
0.100	0.100	0.100	0.700
0.700	0.100	0.100	0.100
0.100	0.700	0.100	0.100
0.100	0.700	0.100	0.100
>CTCTC	13-CTCTC	5.148096	-164.894145	0	T:11822.0(14.65%),B:89299.2(12.40%),P:1e-71	Tpos:141.6,Tstd:163.6,Bpos:143.6,Bstd:141.4,StrandBias:10.0,Multiplicity:1.39
0.100	0.700	0.100	0.100
0.100	0.100	0.100	0.700
0.100	0.700	0.100	0.100
0.100	0.100	0.100	0.700
0.100	0.700	0.100	0.100
>CACAC	14-CACAC	5.148096	-144.364624	0	T:16160.0(20.03%),B:126873.2(17.61%),P:1e-62	Tpos:176.8,Tstd:189.7,Bpos:124.8,Bstd:153.4,StrandBias:10.0,Multiplicity:3.68
0.100	0.700	0.100	0.100
0.700	0.100	0.100	0.100
0.100	0.700	0.100	0.100
0.700	0.100	0.100	0.100
0.100	0.700	0.100	0.100
