# Supplementary material for: LTA4H extensively associates with mRNAs and lncRNAs indicative of its novel regulatory targets
Source: PeerJ. 2023 Mar 10;11:e14875. doi: 10.7717/peerj.14875 (PMC10010175; doi:10.7717/peerj.14875)
Supplement: File S2 [file peerj-11-14875-s005.zip › Raw data files/Motif_results/ablife/LTA4H_IP_1_vs_LTA4H_input_1/homerMotifs.motifs6]

>GAGAGA	1-GAGAGA	3.914397	-1154.800142	0	T:26931.0(33.38%),B:182757.8(25.37%),P:1e-501	Tpos:173.9,Tstd:152.5,Bpos:128.8,Bstd:166.3,StrandBias:10.0,Multiplicity:1.54
0.001	0.001	0.997	0.001
0.826	0.001	0.172	0.001
0.001	0.001	0.926	0.072
0.997	0.001	0.001	0.001
0.001	0.001	0.997	0.001
0.997	0.001	0.001	0.001
>TTAGGG	2-TTAGGG	3.682755	-1093.902891	0	T:39194.0(48.58%),B:288170.1(40.00%),P:1e-475	Tpos:165.4,Tstd:171.3,Bpos:132.6,Bstd:151.8,StrandBias:10.0,Multiplicity:1.78
0.142	0.023	0.196	0.639
0.175	0.046	0.152	0.627
0.567	0.009	0.158	0.266
0.142	0.052	0.665	0.141
0.084	0.055	0.776	0.085
0.150	0.033	0.728	0.089
>AATGGA	3-AATGGA	3.462359	-793.221507	0	T:42499.0(52.67%),B:326415.7(45.31%),P:1e-344	Tpos:161.1,Tstd:161.5,Bpos:131.8,Bstd:158.4,StrandBias:10.0,Multiplicity:1.73
0.787	0.001	0.211	0.001
0.897	0.001	0.101	0.001
0.001	0.001	0.001	0.997
0.146	0.017	0.836	0.001
0.001	0.001	0.997	0.001
0.922	0.001	0.076	0.001
>TGCCGG	4-TGCCGG	4.359156	-790.346148	0	T:25147.0(31.17%),B:177489.0(24.64%),P:1e-343	Tpos:152.7,Tstd:161.5,Bpos:135.1,Bstd:146.6,StrandBias:10.0,Multiplicity:1.44
0.001	0.001	0.001	0.997
0.001	0.001	0.997	0.001
0.090	0.829	0.031	0.050
0.254	0.545	0.021	0.180
0.099	0.060	0.840	0.001
0.001	0.060	0.839	0.100
>TGGCTG	5-TGGCTG	4.020758	-728.041797	0	T:30270.0(37.52%),B:222352.7(30.86%),P:1e-316	Tpos:154.2,Tstd:168.9,Bpos:132.2,Bstd:148.1,StrandBias:10.0,Multiplicity:1.46
0.001	0.059	0.001	0.939
0.001	0.068	0.930	0.001
0.047	0.001	0.951	0.001
0.001	0.956	0.001	0.042
0.251	0.097	0.052	0.600
0.001	0.001	0.934	0.064
>TTTGGA	6-TTTGGA	1.025740	-603.665025	0	T:33559.0(41.59%),B:254796.0(35.37%),P:1e-262	Tpos:155.6,Tstd:163.3,Bpos:133.1,Bstd:151.0,StrandBias:10.0,Multiplicity:1.34
0.001	0.001	0.001	0.997
0.084	0.001	0.194	0.721
0.001	0.047	0.001	0.951
0.001	0.045	0.953	0.001
0.001	0.001	0.997	0.001
0.997	0.001	0.001	0.001
>TTASAY	7-TTASAY	3.043405	-588.105165	0	T:55272.0(68.50%),B:449843.0(62.44%),P:1e-255	Tpos:147.1,Tstd:168.9,Bpos:142.3,Bstd:135.5,StrandBias:10.0,Multiplicity:1.65
0.058	0.014	0.032	0.896
0.131	0.057	0.101	0.711
0.501	0.204	0.001	0.294
0.091	0.362	0.477	0.069
0.621	0.031	0.097	0.251
0.124	0.370	0.005	0.501
>GATATC	8-GATATC	-2.542290	-508.291860	0	T:54553.0(67.61%),B:446349.7(61.96%),P:1e-220	Tpos:152.9,Tstd:167.1,Bpos:131.0,Bstd:146.2,StrandBias:10.0,Multiplicity:1.40
0.001	0.004	0.988	0.007
0.990	0.004	0.005	0.001
0.001	0.001	0.003	0.995
0.997	0.001	0.001	0.001
0.001	0.006	0.008	0.985
0.001	0.983	0.015	0.001
>ATCGGC	9-ATCGGC	1.292631	-419.664482	0	T:23361.0(28.95%),B:174792.8(24.26%),P:1e-182	Tpos:148.4,Tstd:165.9,Bpos:129.8,Bstd:140.9,StrandBias:10.0,Multiplicity:1.23
0.997	0.001	0.001	0.001
0.021	0.001	0.078	0.900
0.001	0.997	0.001	0.001
0.001	0.001	0.997	0.001
0.001	0.001	0.997	0.001
0.001	0.997	0.001	0.001
>AAATAA	10-AAATAA	2.285895	-370.726426	0	T:76634.0(94.98%),B:666316.6(92.49%),P:1e-161	Tpos:150.1,Tstd:153.3,Bpos:132.2,Bstd:150.9,StrandBias:10.0,Multiplicity:5.36
0.700	0.100	0.100	0.100
0.700	0.100	0.100	0.100
0.700	0.100	0.100	0.100
0.100	0.100	0.100	0.700
0.700	0.100	0.100	0.100
0.700	0.100	0.100	0.100
>TTGAAA	11-TTGAAA	-5.509763	-355.226526	0	T:68340.0(84.70%),B:583168.6(80.95%),P:1e-154	Tpos:153.6,Tstd:167.4,Bpos:137.6,Bstd:146.2,StrandBias:10.0,Multiplicity:1.79
0.001	0.001	0.001	0.997
0.001	0.001	0.001	0.997
0.001	0.041	0.957	0.001
0.997	0.001	0.001	0.001
0.997	0.001	0.001	0.001
0.997	0.001	0.001	0.001
>CCCCCC	12-CCCCCC	5.233691	-320.344470	0	T:10709.0(13.27%),B:74272.5(10.31%),P:1e-139	Tpos:161.0,Tstd:174.5,Bpos:141.5,Bstd:141.5,StrandBias:10.0,Multiplicity:1.36
0.069	0.794	0.057	0.080
0.058	0.856	0.001	0.085
0.081	0.917	0.001	0.001
0.103	0.831	0.016	0.050
0.045	0.906	0.001	0.048
0.152	0.787	0.001	0.060
>TCYMTC	13-TCYMTC	4.349815	-287.405834	0	T:27544.0(34.14%),B:216352.1(30.03%),P:1e-124	Tpos:149.0,Tstd:171.6,Bpos:142.8,Bstd:139.7,StrandBias:10.0,Multiplicity:1.59
0.001	0.188	0.001	0.810
0.231	0.767	0.001	0.001
0.001	0.486	0.123	0.390
0.449	0.508	0.001	0.042
0.001	0.212	0.073	0.714
0.098	0.820	0.081	0.001
>AACAAA	14-AACAAA	0.795952	-270.149551	0	T:55055.0(68.23%),B:462269.3(64.17%),P:1e-117	Tpos:151.5,Tstd:145.3,Bpos:136.2,Bstd:157.9,StrandBias:10.0,Multiplicity:2.82
0.997	0.001	0.001	0.001
0.997	0.001	0.001	0.001
0.001	0.670	0.001	0.328
0.997	0.001	0.001	0.001
0.997	0.001	0.001	0.001
0.815	0.183	0.001	0.001
>ACACAC	15-ACACAC	6.177716	-267.323467	0	T:6975.0(8.64%),B:46394.7(6.44%),P:1e-116	Tpos:171.6,Tstd:181.9,Bpos:119.3,Bstd:155.5,StrandBias:10.0,Multiplicity:2.03
0.700	0.100	0.100	0.100
0.100	0.700	0.100	0.100
0.700	0.100	0.100	0.100
0.100	0.700	0.100	0.100
0.700	0.100	0.100	0.100
0.100	0.700	0.100	0.100
