# Supplementary material for: LTA4H extensively associates with mRNAs and lncRNAs indicative of its novel regulatory targets
Source: PeerJ. 2023 Mar 10;11:e14875. doi: 10.7717/peerj.14875 (PMC10010175; doi:10.7717/peerj.14875)
Supplement: File S2 [file peerj-11-14875-s005.zip › Raw data files/Motif_results/ablife/LTA4H_IP_1_vs_LTA4H_input_1/homerMotifs.motifs7]

>GAGAGRG	1-GAGAGRG	4.281868	-1281.461099	0	T:28297.0(35.07%),B:191021.6(26.52%),P:1e-556	Tpos:175.1,Tstd:161.6,Bpos:130.1,Bstd:166.7,StrandBias:10.0,Multiplicity:1.63
0.099	0.019	0.531	0.351
0.552	0.091	0.124	0.233
0.046	0.050	0.662	0.242
0.556	0.072	0.248	0.124
0.113	0.024	0.586	0.277
0.383	0.101	0.371	0.145
0.146	0.085	0.729	0.040
>TKTTGGG	2-TKTTGGG	4.416618	-1264.398947	0	T:25594.0(31.72%),B:169364.9(23.51%),P:1e-549	Tpos:162.9,Tstd:177.3,Bpos:135.2,Bstd:150.4,StrandBias:10.0,Multiplicity:1.43
0.057	0.035	0.327	0.581
0.128	0.001	0.397	0.474
0.166	0.062	0.192	0.580
0.217	0.013	0.111	0.659
0.178	0.001	0.538	0.283
0.061	0.001	0.814	0.124
0.208	0.033	0.651	0.108
>TAATAGG	3-TAATAGG	4.443925	-1109.337007	0	T:27821.0(34.48%),B:191177.4(26.54%),P:1e-481	Tpos:158.6,Tstd:156.6,Bpos:131.5,Bstd:154.4,StrandBias:10.0,Multiplicity:1.36
0.137	0.023	0.120	0.720
0.639	0.069	0.102	0.190
0.669	0.102	0.142	0.087
0.181	0.020	0.208	0.591
0.653	0.044	0.161	0.142
0.073	0.034	0.833	0.060
0.018	0.038	0.895	0.049
>TTACGGG	4-TTACGGG	0.527661	-1041.227055	0	T:42532.0(52.71%),B:318990.6(44.28%),P:1e-452	Tpos:150.4,Tstd:160.0,Bpos:134.6,Bstd:145.4,StrandBias:10.0,Multiplicity:1.44
0.001	0.001	0.001	0.997
0.001	0.001	0.001	0.997
0.939	0.001	0.059	0.001
0.058	0.843	0.001	0.098
0.243	0.001	0.755	0.001
0.001	0.001	0.749	0.249
0.002	0.138	0.859	0.001
>TCGAGCA	5-TCGAGCA	0.849535	-981.128575	0	T:51644.0(64.01%),B:402998.7(55.94%),P:1e-426	Tpos:155.8,Tstd:157.2,Bpos:132.4,Bstd:151.6,StrandBias:10.0,Multiplicity:1.65
0.054	0.001	0.013	0.932
0.070	0.695	0.001	0.234
0.001	0.001	0.997	0.001
0.923	0.001	0.070	0.006
0.069	0.001	0.929	0.001
0.001	0.694	0.019	0.286
0.838	0.001	0.001	0.160
>TGCTGCG	6-TGCTGCG	4.334730	-780.712565	0	T:22786.0(28.24%),B:158324.7(21.98%),P:1e-339	Tpos:147.6,Tstd:163.8,Bpos:134.9,Bstd:143.7,StrandBias:10.0,Multiplicity:1.43
0.107	0.051	0.108	0.734
0.095	0.028	0.807	0.070
0.036	0.824	0.080	0.060
0.174	0.114	0.160	0.552
0.147	0.041	0.693	0.119
0.041	0.671	0.180	0.108
0.046	0.054	0.720	0.180
>YMTTGGG	7-YMTTGGG	3.516343	-745.798193	0	T:44516.0(55.17%),B:346004.8(48.03%),P:1e-323	Tpos:157.1,Tstd:163.4,Bpos:133.6,Bstd:147.5,StrandBias:10.0,Multiplicity:1.60
0.105	0.362	0.158	0.375
0.521	0.438	0.040	0.001
0.059	0.001	0.102	0.838
0.156	0.155	0.156	0.533
0.282	0.019	0.550	0.149
0.099	0.262	0.603	0.036
0.151	0.248	0.582	0.019
>GAATGGA	8-GAATGGA	1.060912	-727.989053	0	T:30036.0(37.23%),B:220367.5(30.59%),P:1e-316	Tpos:159.7,Tstd:154.3,Bpos:130.8,Bstd:159.1,StrandBias:10.0,Multiplicity:1.55
0.001	0.001	0.997	0.001
0.997	0.001	0.001	0.001
0.819	0.001	0.001	0.179
0.001	0.001	0.001	0.997
0.087	0.001	0.911	0.001
0.001	0.001	0.997	0.001
0.997	0.001	0.001	0.001
>CACACAC	9-CACACAC	9.610737	-529.421554	0	T:4126.0(5.11%),B:20639.9(2.86%),P:1e-229	Tpos:164.7,Tstd:172.5,Bpos:117.8,Bstd:156.7,StrandBias:10.0,Multiplicity:2.18
0.001	0.957	0.001	0.041
0.984	0.001	0.014	0.001
0.001	0.997	0.001	0.001
0.997	0.001	0.001	0.001
0.001	0.997	0.001	0.001
0.979	0.001	0.019	0.001
0.001	0.997	0.001	0.001
>RCRGCGA	10-RCRGCGA	1.349540	-496.864756	0	T:23584.0(29.23%),B:173779.6(24.12%),P:1e-215	Tpos:157.5,Tstd:160.6,Bpos:127.3,Bstd:151.6,StrandBias:10.0,Multiplicity:1.40
0.483	0.001	0.515	0.001
0.001	0.997	0.001	0.001
0.490	0.001	0.508	0.001
0.001	0.001	0.997	0.001
0.001	0.997	0.001	0.001
0.001	0.001	0.997	0.001
0.941	0.001	0.005	0.053
>TSRGKAA	11-TSRGKAA	5.625414	-492.560355	0	T:13242.0(16.41%),B:89389.4(12.41%),P:1e-213	Tpos:149.3,Tstd:146.2,Bpos:132.0,Bstd:154.6,StrandBias:10.0,Multiplicity:1.09
0.001	0.149	0.001	0.849
0.111	0.389	0.385	0.115
0.392	0.146	0.459	0.003
0.001	0.073	0.744	0.182
0.070	0.224	0.320	0.385
0.701	0.001	0.001	0.297
0.956	0.002	0.041	0.001
>CCCCCCC	12-CCCCCCC	4.070642	-438.824038	0	T:19539.0(24.22%),B:142157.6(19.73%),P:1e-190	Tpos:160.3,Tstd:172.3,Bpos:142.1,Bstd:141.8,StrandBias:10.0,Multiplicity:1.77
0.091	0.718	0.034	0.157
0.148	0.673	0.044	0.135
0.139	0.686	0.065	0.110
0.177	0.653	0.081	0.089
0.093	0.692	0.098	0.117
0.079	0.826	0.032	0.063
0.158	0.753	0.040	0.049
>AAACAAA	13-AAACAAA	4.744160	-307.304751	0	T:20097.0(24.91%),B:151952.0(21.09%),P:1e-133	Tpos:147.5,Tstd:141.5,Bpos:137.5,Bstd:159.0,StrandBias:10.0,Multiplicity:1.59
0.997	0.001	0.001	0.001
0.997	0.001	0.001	0.001
0.899	0.001	0.057	0.043
0.001	0.797	0.001	0.201
0.919	0.079	0.001	0.001
0.997	0.001	0.001	0.001
0.891	0.107	0.001	0.001
>CTCTCTC	14-CTCTCTC	3.315515	-129.088069	0	T:52540.0(65.12%),B:448693.9(62.28%),P:1e-56	Tpos:149.5,Tstd:173.8,Bpos:141.3,Bstd:137.9,StrandBias:10.0,Multiplicity:2.24
0.100	0.700	0.100	0.100
0.100	0.100	0.100	0.700
0.100	0.700	0.100	0.100
0.100	0.100	0.100	0.700
0.100	0.700	0.100	0.100
0.100	0.100	0.100	0.700
0.100	0.700	0.100	0.100
>TGAGCCA	15-TGAGCCA	5.831502	-110.068130	0	T:6718.0(8.33%),B:49754.4(6.91%),P:1e-47	Tpos:143.9,Tstd:152.7,Bpos:136.4,Bstd:145.4,StrandBias:10.0,Multiplicity:1.05
0.001	0.001	0.001	0.997
0.001	0.120	0.878	0.001
0.997	0.001	0.001	0.001
0.001	0.001	0.997	0.001
0.001	0.997	0.001	0.001
0.001	0.997	0.001	0.001
0.822	0.001	0.176	0.001
