# Supplementary material for: LTA4H extensively associates with mRNAs and lncRNAs indicative of its novel regulatory targets
Source: PeerJ. 2023 Mar 10;11:e14875. doi: 10.7717/peerj.14875 (PMC10010175; doi:10.7717/peerj.14875)
Supplement: File S2 [file peerj-11-14875-s005.zip › Raw data files/Motif_results/ablife/LTA4H_IP_1_vs_LTA4H_input_1/homerMotifs.motifs8]

>GAGAGAGA	1-GAGAGAGA	4.399944	-1201.484188	0	T:18695.0(23.17%),B:116047.1(16.11%),P:1e-521	Tpos:174.4,Tstd:146.1,Bpos:129.2,Bstd:173.1,StrandBias:10.0,Multiplicity:1.43
0.063	0.001	0.935	0.001
0.938	0.006	0.041	0.015
0.022	0.001	0.970	0.007
0.956	0.001	0.042	0.001
0.022	0.001	0.950	0.027
0.945	0.008	0.028	0.019
0.001	0.040	0.948	0.011
0.935	0.011	0.032	0.022
>ATDGGGGG	2-ATDGGGGG	4.698980	-1055.813004	0	T:38345.0(47.52%),B:281849.4(39.12%),P:1e-458	Tpos:166.4,Tstd:165.7,Bpos:131.2,Bstd:155.2,StrandBias:10.0,Multiplicity:1.74
0.649	0.001	0.283	0.067
0.001	0.001	0.001	0.997
0.271	0.001	0.366	0.362
0.001	0.001	0.997	0.001
0.213	0.014	0.480	0.292
0.186	0.155	0.415	0.244
0.320	0.001	0.500	0.179
0.001	0.001	0.997	0.001
>GGKTWDKT	3-GGKTWDKT	4.412895	-1003.670245	0	T:30078.0(37.28%),B:212678.1(29.52%),P:1e-435	Tpos:156.7,Tstd:175.8,Bpos:135.8,Bstd:144.4,StrandBias:10.0,Multiplicity:1.40
0.001	0.001	0.847	0.151
0.219	0.041	0.619	0.121
0.001	0.001	0.542	0.456
0.219	0.193	0.117	0.471
0.317	0.129	0.194	0.359
0.260	0.033	0.387	0.320
0.001	0.001	0.445	0.553
0.001	0.184	0.001	0.814
>GTGCTGCG	4-GTGCTGCG	5.390906	-625.975395	0	T:10733.0(13.30%),B:66718.3(9.26%),P:1e-271	Tpos:143.8,Tstd:160.6,Bpos:136.3,Bstd:140.3,StrandBias:10.0,Multiplicity:1.15
0.116	0.180	0.581	0.123
0.060	0.030	0.029	0.881
0.085	0.071	0.744	0.100
0.072	0.811	0.055	0.062
0.102	0.058	0.094	0.746
0.092	0.050	0.762	0.096
0.055	0.657	0.120	0.168
0.054	0.010	0.820	0.116
>ACACACAC	5-ACACACAC	7.254527	-561.236188	0	T:3774.0(4.68%),B:17932.2(2.49%),P:1e-243	Tpos:164.6,Tstd:172.0,Bpos:118.0,Bstd:156.9,StrandBias:10.0,Multiplicity:2.17
0.896	0.055	0.026	0.023
0.001	0.983	0.001	0.015
0.982	0.005	0.007	0.006
0.001	0.987	0.001	0.011
0.982	0.001	0.006	0.011
0.001	0.978	0.001	0.020
0.947	0.019	0.014	0.020
0.001	0.958	0.017	0.024
>AATAATGG	6-AATAATGG	1.326877	-518.383908	0	T:56487.0(70.01%),B:463878.2(64.39%),P:1e-225	Tpos:160.0,Tstd:159.9,Bpos:132.8,Bstd:154.2,StrandBias:10.0,Multiplicity:1.72
0.565	0.051	0.383	0.001
0.856	0.092	0.051	0.001
0.178	0.085	0.001	0.736
0.654	0.219	0.001	0.126
0.925	0.001	0.073	0.001
0.001	0.017	0.126	0.856
0.001	0.084	0.914	0.001
0.001	0.001	0.943	0.055
>CTCTATTG	7-CTCTATTG	-6.092586	-465.213014	0	T:50763.0(62.91%),B:413378.5(57.38%),P:1e-202	Tpos:146.4,Tstd:170.6,Bpos:137.4,Bstd:140.1,StrandBias:10.0,Multiplicity:1.56
0.001	0.997	0.001	0.001
0.001	0.001	0.001	0.997
0.001	0.997	0.001	0.001
0.001	0.001	0.001	0.997
0.963	0.001	0.035	0.001
0.001	0.001	0.001	0.997
0.001	0.001	0.001	0.997
0.001	0.001	0.997	0.001
>TGACCCAC	8-TGACCCAC	-3.437841	-317.492557	0	T:42533.0(52.71%),B:346287.0(48.07%),P:1e-137	Tpos:151.0,Tstd:160.7,Bpos:133.0,Bstd:147.1,StrandBias:10.0,Multiplicity:1.40
0.001	0.274	0.001	0.724
0.237	0.001	0.761	0.001
0.997	0.001	0.001	0.001
0.001	0.923	0.075	0.001
0.001	0.997	0.001	0.001
0.001	0.691	0.307	0.001
0.997	0.001	0.001	0.001
0.001	0.898	0.001	0.100
>GAAACTTA	9-GAAACTTA	2.399224	-314.158219	0	T:77192.0(95.67%),B:673847.7(93.54%),P:1e-136	Tpos:151.9,Tstd:156.9,Bpos:133.2,Bstd:151.0,StrandBias:10.0,Multiplicity:3.88
0.100	0.100	0.700	0.100
0.700	0.100	0.100	0.100
0.700	0.100	0.100	0.100
0.700	0.100	0.100	0.100
0.100	0.700	0.100	0.100
0.100	0.100	0.100	0.700
0.100	0.100	0.100	0.700
0.700	0.100	0.100	0.100
>CCASCAGC	10-CCASCAGC	4.563666	-303.589514	0	T:7788.0(9.65%),B:51725.1(7.18%),P:1e-131	Tpos:156.0,Tstd:154.7,Bpos:136.5,Bstd:148.1,StrandBias:10.0,Multiplicity:1.15
0.001	0.997	0.001	0.001
0.001	0.563	0.241	0.195
0.964	0.002	0.033	0.001
0.009	0.462	0.528	0.001
0.001	0.984	0.001	0.014
0.997	0.001	0.001	0.001
0.241	0.034	0.723	0.002
0.001	0.990	0.008	0.001
>AATGGAAT	11-AATGGAAT	-2.784131	-290.482079	0	T:49741.0(61.65%),B:412624.4(57.28%),P:1e-126	Tpos:152.2,Tstd:154.2,Bpos:132.1,Bstd:152.3,StrandBias:10.0,Multiplicity:2.22
0.997	0.001	0.001	0.001
0.997	0.001	0.001	0.001
0.001	0.001	0.001	0.997
0.001	0.041	0.957	0.001
0.001	0.001	0.997	0.001
0.997	0.001	0.001	0.001
0.997	0.001	0.001	0.001
0.001	0.001	0.001	0.997
>ATCCATCC	12-ATCCATCC	-2.320414	-290.412203	0	T:20777.0(25.75%),B:158435.6(21.99%),P:1e-126	Tpos:167.9,Tstd:190.9,Bpos:141.7,Bstd:143.8,StrandBias:10.0,Multiplicity:1.70
0.997	0.001	0.001	0.001
0.001	0.140	0.001	0.858
0.001	0.997	0.001	0.001
0.001	0.935	0.001	0.063
0.997	0.001	0.001	0.001
0.001	0.172	0.001	0.826
0.001	0.997	0.001	0.001
0.001	0.997	0.001	0.001
>TCTCTCTC	13-TCTCTCTC	-9.647934	-253.448976	0	T:51028.0(63.24%),B:426431.9(59.19%),P:1e-110	Tpos:149.8,Tstd:172.2,Bpos:142.8,Bstd:137.6,StrandBias:10.0,Multiplicity:2.17
0.001	0.001	0.001	0.997
0.001	0.997	0.001	0.001
0.001	0.001	0.001	0.997
0.001	0.997	0.001	0.001
0.001	0.001	0.001	0.997
0.001	0.997	0.001	0.001
0.001	0.001	0.034	0.964
0.001	0.997	0.001	0.001
>AAAACAAA	14-AAAACAAA	4.550284	-159.997379	0	T:7204.0(8.93%),B:51645.7(7.17%),P:1e-69	Tpos:150.4,Tstd:139.8,Bpos:137.5,Bstd:161.8,StrandBias:10.0,Multiplicity:1.48
0.653	0.345	0.001	0.001
0.872	0.085	0.042	0.001
0.997	0.001	0.001	0.001
0.997	0.001	0.001	0.001
0.001	0.997	0.001	0.001
0.948	0.050	0.001	0.001
0.997	0.001	0.001	0.001
0.997	0.001	0.001	0.001
>GAGGCCTC	15-GAGGCCTC	4.345134	-129.629189	0	T:41410.0(51.32%),B:348508.6(48.38%),P:1e-56	Tpos:162.6,Tstd:172.8,Bpos:131.4,Bstd:148.0,StrandBias:10.0,Multiplicity:1.62
0.100	0.100	0.700	0.100
0.700	0.100	0.100	0.100
0.100	0.100	0.700	0.100
0.100	0.100	0.700	0.100
0.100	0.700	0.100	0.100
0.100	0.700	0.100	0.100
0.100	0.100	0.100	0.700
0.100	0.700	0.100	0.100
