# Supplementary material for: LTA4H extensively associates with mRNAs and lncRNAs indicative of its novel regulatory targets
Source: PeerJ. 2023 Mar 10;11:e14875. doi: 10.7717/peerj.14875 (PMC10010175; doi:10.7717/peerj.14875)
Supplement: File S2 [file peerj-11-14875-s005.zip › Raw data files/Motif_results/ablife/LTA4H_IP_1_vs_LTA4H_input_1/homerMotifs.motifs9]

>DTTWDRGGG	1-DTTWDRGGG	0.790510	-1651.505113	0	T:35053.0(43.44%),B:239002.7(33.18%),P:1e-717	Tpos:163.6,Tstd:163.6,Bpos:134.4,Bstd:151.2,StrandBias:10.0,Multiplicity:1.57
0.328	0.001	0.359	0.312
0.274	0.001	0.001	0.724
0.001	0.001	0.001	0.997
0.443	0.001	0.001	0.555
0.344	0.001	0.270	0.385
0.426	0.001	0.533	0.040
0.135	0.001	0.863	0.001
0.001	0.001	0.997	0.001
0.001	0.001	0.997	0.001
>GAGAGAGAG	2-GAGAGAGAG	5.729901	-1205.526204	0	T:22440.0(27.81%),B:145337.7(20.17%),P:1e-523	Tpos:175.9,Tstd:148.4,Bpos:129.7,Bstd:174.2,StrandBias:10.0,Multiplicity:1.56
0.126	0.043	0.761	0.070
0.666	0.057	0.179	0.098
0.127	0.056	0.744	0.073
0.779	0.037	0.117	0.067
0.082	0.019	0.856	0.043
0.792	0.026	0.124	0.058
0.051	0.087	0.763	0.099
0.833	0.021	0.098	0.048
0.090	0.044	0.804	0.062
>NTGGTGTGG	3-NTGGTGTGG	5.651170	-997.968591	0	T:16472.0(20.41%),B:102911.4(14.28%),P:1e-433	Tpos:154.0,Tstd:168.0,Bpos:135.5,Bstd:150.4,StrandBias:10.0,Multiplicity:1.24
0.222	0.180	0.278	0.320
0.001	0.001	0.001	0.997
0.001	0.001	0.997	0.001
0.001	0.162	0.680	0.157
0.001	0.211	0.001	0.787
0.001	0.001	0.667	0.331
0.107	0.001	0.203	0.689
0.103	0.001	0.874	0.022
0.032	0.001	0.651	0.316
>ARMAGHGRG	4-ARMAGHGRG	4.079352	-969.430468	0	T:49292.0(61.09%),B:381826.9(53.00%),P:1e-421	Tpos:165.5,Tstd:155.3,Bpos:130.6,Bstd:161.3,StrandBias:10.0,Multiplicity:1.69
0.866	0.105	0.028	0.001
0.502	0.024	0.473	0.001
0.499	0.427	0.018	0.057
0.658	0.001	0.233	0.108
0.242	0.001	0.753	0.004
0.219	0.363	0.104	0.314
0.277	0.002	0.685	0.036
0.519	0.001	0.479	0.001
0.001	0.001	0.997	0.001
>CACACACAC	5-CACACACAC	8.904446	-637.426884	0	T:2599.0(3.22%),B:9951.0(1.38%),P:1e-276	Tpos:156.2,Tstd:160.8,Bpos:115.6,Bstd:154.2,StrandBias:10.0,Multiplicity:1.97
0.134	0.734	0.024	0.108
0.641	0.191	0.091	0.077
0.042	0.816	0.009	0.133
0.844	0.034	0.077	0.045
0.004	0.915	0.002	0.079
0.819	0.028	0.097	0.056
0.047	0.834	0.001	0.118
0.625	0.179	0.114	0.082
0.125	0.775	0.011	0.089
>GGTTTAATT	6-GGTTTAATT	-4.397632	-519.931630	0	T:30611.0(37.94%),B:232546.7(32.28%),P:1e-225	Tpos:146.8,Tstd:161.2,Bpos:137.6,Bstd:139.7,StrandBias:10.0,Multiplicity:1.33
0.001	0.001	0.997	0.001
0.001	0.001	0.997	0.001
0.001	0.001	0.001	0.997
0.001	0.001	0.056	0.942
0.001	0.001	0.001	0.997
0.997	0.001	0.001	0.001
0.997	0.001	0.001	0.001
0.001	0.147	0.001	0.851
0.001	0.001	0.001	0.997
>CAATCATRG	7-CAATCATRG	1.492025	-467.635736	0	T:51790.0(64.19%),B:422658.5(58.67%),P:1e-203	Tpos:153.0,Tstd:168.2,Bpos:134.3,Bstd:147.1,StrandBias:10.0,Multiplicity:1.67
0.001	0.747	0.106	0.146
0.901	0.036	0.011	0.052
0.747	0.216	0.036	0.001
0.001	0.065	0.013	0.921
0.030	0.776	0.001	0.193
0.776	0.198	0.025	0.001
0.027	0.075	0.032	0.866
0.480	0.090	0.366	0.065
0.001	0.038	0.916	0.045
>CCATCCATC	8-CCATCCATC	-3.254627	-424.541424	0	T:37148.0(46.04%),B:293337.6(40.72%),P:1e-184	Tpos:161.5,Tstd:187.9,Bpos:141.9,Bstd:142.7,StrandBias:10.0,Multiplicity:2.17
0.001	0.942	0.001	0.056
0.008	0.951	0.001	0.040
0.994	0.001	0.004	0.001
0.001	0.179	0.001	0.819
0.010	0.970	0.001	0.019
0.006	0.956	0.001	0.037
0.996	0.001	0.002	0.001
0.006	0.138	0.001	0.855
0.006	0.976	0.001	0.017
>GAATGGAAT	9-GAATGGAAT	-4.653727	-389.892484	0	T:30109.0(37.32%),B:233600.4(32.43%),P:1e-169	Tpos:152.8,Tstd:153.6,Bpos:130.7,Bstd:154.7,StrandBias:10.0,Multiplicity:1.57
0.001	0.001	0.997	0.001
0.997	0.001	0.001	0.001
0.997	0.001	0.001	0.001
0.001	0.001	0.001	0.997
0.001	0.037	0.961	0.001
0.001	0.001	0.997	0.001
0.997	0.001	0.001	0.001
0.997	0.001	0.001	0.001
0.001	0.001	0.001	0.997
>TCTCTCGCG	10-TCTCTCGCG	-3.664283	-310.521177	0	T:24330.0(30.15%),B:187661.8(26.05%),P:1e-134	Tpos:145.8,Tstd:168.6,Bpos:142.4,Bstd:135.0,StrandBias:10.0,Multiplicity:1.40
0.001	0.001	0.001	0.997
0.001	0.997	0.001	0.001
0.001	0.300	0.001	0.698
0.001	0.997	0.001	0.001
0.001	0.001	0.001	0.997
0.031	0.967	0.001	0.001
0.001	0.001	0.665	0.333
0.001	0.997	0.001	0.001
0.001	0.001	0.657	0.341
>TSKWCCCCC	11-TSKWCCCCC	5.272953	-276.896403	0	T:8796.0(10.90%),B:60410.3(8.39%),P:1e-120	Tpos:153.7,Tstd:171.5,Bpos:140.6,Bstd:145.5,StrandBias:10.0,Multiplicity:1.13
0.064	0.166	0.227	0.543
0.001	0.541	0.457	0.001
0.049	0.197	0.336	0.418
0.352	0.001	0.160	0.487
0.216	0.570	0.213	0.001
0.111	0.887	0.001	0.001
0.001	0.586	0.302	0.111
0.001	0.727	0.271	0.001
0.041	0.679	0.116	0.164
>GAGGCCTCA	12-GAGGCCTCA	-4.968808	-270.313162	0	T:25772.0(31.94%),B:201976.3(28.04%),P:1e-117	Tpos:161.0,Tstd:167.5,Bpos:131.5,Bstd:147.8,StrandBias:10.0,Multiplicity:1.31
0.001	0.001	0.997	0.001
0.997	0.001	0.001	0.001
0.001	0.027	0.971	0.001
0.001	0.001	0.997	0.001
0.001	0.997	0.001	0.001
0.001	0.997	0.001	0.001
0.001	0.001	0.001	0.997
0.001	0.997	0.001	0.001
0.997	0.001	0.001	0.001
>GGCAATTTA	13-GGCAATTTA	5.351673	-231.893253	0	T:1116.0(1.38%),B:4615.7(0.64%),P:1e-100	Tpos:123.9,Tstd:139.2,Bpos:130.7,Bstd:146.0,StrandBias:10.0,Multiplicity:1.11
0.001	0.054	0.944	0.001
0.001	0.001	0.997	0.001
0.076	0.868	0.001	0.055
0.997	0.001	0.001	0.001
0.997	0.001	0.001	0.001
0.001	0.129	0.001	0.869
0.001	0.001	0.001	0.997
0.001	0.001	0.001	0.997
0.997	0.001	0.001	0.001
>HAAACAAAM	14-HAAACAAAM	7.204317	-149.037140	0	T:5389.0(6.68%),B:37518.3(5.21%),P:1e-64	Tpos:149.6,Tstd:131.0,Bpos:138.6,Bstd:162.5,StrandBias:10.0,Multiplicity:1.54
0.384	0.262	0.001	0.354
0.614	0.261	0.001	0.124
0.909	0.089	0.001	0.001
0.782	0.050	0.167	0.001
0.150	0.740	0.049	0.061
0.877	0.121	0.001	0.001
0.726	0.001	0.089	0.184
0.616	0.382	0.001	0.001
0.426	0.494	0.001	0.078
>ACCACCACC	15-ACCACCACC	4.965354	-50.063746	0	T:2521.0(3.12%),B:18274.8(2.54%),P:1e-21	Tpos:236.5,Tstd:260.4,Bpos:137.9,Bstd:143.9,StrandBias:10.0,Multiplicity:1.39
0.985	0.001	0.001	0.013
0.001	0.933	0.001	0.065
0.001	0.942	0.001	0.056
0.988	0.001	0.010	0.001
0.001	0.815	0.041	0.143
0.001	0.968	0.001	0.030
0.945	0.001	0.053	0.001
0.001	0.740	0.001	0.258
0.001	0.997	0.001	0.001
