# Supplementary material for: LTA4H extensively associates with mRNAs and lncRNAs indicative of its novel regulatory targets
Source: PeerJ. 2023 Mar 10;11:e14875. doi: 10.7717/peerj.14875 (PMC10010175; doi:10.7717/peerj.14875)
Supplement: File S2 [file peerj-11-14875-s005.zip › Raw data files/Motif_results/ablife/LTA4H_IP_1_vs_LTA4H_input_1/homerResults/motif1.similar1.motif]

>TGGGG	1-TGGGG	5.605820	-1365.544368	0	T:32572.0(40.37%),B:224563.0(31.17%),P:1e-593
0.001	0.001	0.001	0.997
0.321	0.001	0.521	0.157
0.001	0.042	0.835	0.122
0.001	0.001	0.997	0.001
0.001	0.001	0.997	0.001
