# Supplementary material for: LTA4H extensively associates with mRNAs and lncRNAs indicative of its novel regulatory targets
Source: PeerJ. 2023 Mar 10;11:e14875. doi: 10.7717/peerj.14875 (PMC10010175; doi:10.7717/peerj.14875)
Supplement: File S2 [file peerj-11-14875-s005.zip › Raw data files/Motif_results/ablife/LTA4H_IP_1_vs_LTA4H_input_1/homerResults/motif1.similar2.motif]

>TKTTGGG	2-TKTTGGG	4.416618	-1264.398947	0	T:25594.0(31.72%),B:169364.9(23.51%),P:1e-549
0.057	0.035	0.327	0.581
0.128	0.001	0.397	0.474
0.166	0.062	0.192	0.580
0.217	0.013	0.111	0.659
0.178	0.001	0.538	0.283
0.061	0.001	0.814	0.124
0.208	0.033	0.651	0.108
