# Supplementary material for: LTA4H extensively associates with mRNAs and lncRNAs indicative of its novel regulatory targets
Source: PeerJ. 2023 Mar 10;11:e14875. doi: 10.7717/peerj.14875 (PMC10010175; doi:10.7717/peerj.14875)
Supplement: File S2 [file peerj-11-14875-s005.zip › Raw data files/Motif_results/ablife/LTA4H_IP_1_vs_LTA4H_input_1/homerResults/motif1.similar3.motif]

>TAATAGG	3-TAATAGG	4.443925	-1109.337007	0	T:27821.0(34.48%),B:191177.4(26.54%),P:1e-481
0.137	0.023	0.120	0.720
0.639	0.069	0.102	0.190
0.669	0.102	0.142	0.087
0.181	0.020	0.208	0.591
0.653	0.044	0.161	0.142
0.073	0.034	0.833	0.060
0.018	0.038	0.895	0.049
