# Supplementary material for: LTA4H extensively associates with mRNAs and lncRNAs indicative of its novel regulatory targets
Source: PeerJ. 2023 Mar 10;11:e14875. doi: 10.7717/peerj.14875 (PMC10010175; doi:10.7717/peerj.14875)
Supplement: File S2 [file peerj-11-14875-s005.zip › Raw data files/Motif_results/ablife/LTA4H_IP_1_vs_LTA4H_input_1/homerResults/motif1.similar4.motif]

>TTAGGG	2-TTAGGG	3.682755	-1093.902891	0	T:39194.0(48.58%),B:288170.1(40.00%),P:1e-475
0.142	0.023	0.196	0.639
0.175	0.046	0.152	0.627
0.567	0.009	0.158	0.266
0.142	0.052	0.665	0.141
0.084	0.055	0.776	0.085
0.150	0.033	0.728	0.089
