# Supplementary material for: LTA4H extensively associates with mRNAs and lncRNAs indicative of its novel regulatory targets
Source: PeerJ. 2023 Mar 10;11:e14875. doi: 10.7717/peerj.14875 (PMC10010175; doi:10.7717/peerj.14875)
Supplement: File S2 [file peerj-11-14875-s005.zip › Raw data files/Motif_results/ablife/LTA4H_IP_1_vs_LTA4H_input_1/homerResults/motif1.similar6.motif]

>TTACGGG	4-TTACGGG	0.527661	-1041.227055	0	T:42532.0(52.71%),B:318990.6(44.28%),P:1e-452
0.001	0.001	0.001	0.997
0.001	0.001	0.001	0.997
0.939	0.001	0.059	0.001
0.058	0.843	0.001	0.098
0.243	0.001	0.755	0.001
0.001	0.001	0.749	0.249
0.002	0.138	0.859	0.001
