# Supplementary material for: LTA4H extensively associates with mRNAs and lncRNAs indicative of its novel regulatory targets
Source: PeerJ. 2023 Mar 10;11:e14875. doi: 10.7717/peerj.14875 (PMC10010175; doi:10.7717/peerj.14875)
Supplement: File S2 [file peerj-11-14875-s005.zip › Raw data files/Motif_results/ablife/LTA4H_IP_1_vs_LTA4H_input_1/homerResults/motif1.similar7.motif]

>CCCCCC	12-CCCCCC	5.233691	-320.344470	0	T:10709.0(13.27%),B:74272.5(10.31%),P:1e-139
0.069	0.794	0.057	0.080
0.058	0.856	0.001	0.085
0.081	0.917	0.001	0.001
0.103	0.831	0.016	0.050
0.045	0.906	0.001	0.048
0.152	0.787	0.001	0.060
