# Supplementary material for: LTA4H extensively associates with mRNAs and lncRNAs indicative of its novel regulatory targets
Source: PeerJ. 2023 Mar 10;11:e14875. doi: 10.7717/peerj.14875 (PMC10010175; doi:10.7717/peerj.14875)
Supplement: File S2 [file peerj-11-14875-s005.zip › Raw data files/Motif_results/ablife/LTA4H_IP_1_vs_LTA4H_input_1/homerResults/motif1.similar8.motif]

>CCCCC	11-CCCCC	5.148096	-307.980221	0	T:9846.0(12.20%),B:67784.3(9.41%),P:1e-133
0.100	0.700	0.100	0.100
0.100	0.700	0.100	0.100
0.100	0.700	0.100	0.100
0.100	0.700	0.100	0.100
0.100	0.700	0.100	0.100
