# Supplementary material for: LTA4H extensively associates with mRNAs and lncRNAs indicative of its novel regulatory targets
Source: PeerJ. 2023 Mar 10;11:e14875. doi: 10.7717/peerj.14875 (PMC10010175; doi:10.7717/peerj.14875)
Supplement: File S2 [file peerj-11-14875-s005.zip › Raw data files/Motif_results/ablife/LTA4H_IP_1_vs_LTA4H_input_1/homerResults/motif11.motif]

>TGCCGG	4-TGCCGG,BestGuess:hsa-miR-4304 MIMAT0016854 Homo sapiens miR-4304 Targets (miRBase)(0.724)	4.359156	-790.346148	0	T:25147.0(31.17%),B:177489.0(24.64%),P:1e-343
0.001	0.001	0.001	0.997
0.001	0.001	0.997	0.001
0.090	0.829	0.031	0.050
0.254	0.545	0.021	0.180
0.099	0.060	0.840	0.001
0.001	0.060	0.839	0.100
