# Supplementary material for: LTA4H extensively associates with mRNAs and lncRNAs indicative of its novel regulatory targets
Source: PeerJ. 2023 Mar 10;11:e14875. doi: 10.7717/peerj.14875 (PMC10010175; doi:10.7717/peerj.14875)
Supplement: File S2 [file peerj-11-14875-s005.zip › Raw data files/Motif_results/ablife/LTA4H_IP_1_vs_LTA4H_input_1/homerResults/motif11RV.motif]

>CCGGCA	4-TGCCGG	4.359156	-790.346148	0	T:25147.0(31.17%),B:177489.0(24.64%),P:1e-343
0.100	0.839	0.060	0.001
0.001	0.840	0.060	0.099
0.180	0.021	0.545	0.254
0.050	0.031	0.829	0.090
0.001	0.997	0.001	0.001
0.997	0.001	0.001	0.001
