# Supplementary material for: LTA4H extensively associates with mRNAs and lncRNAs indicative of its novel regulatory targets
Source: PeerJ. 2023 Mar 10;11:e14875. doi: 10.7717/peerj.14875 (PMC10010175; doi:10.7717/peerj.14875)
Supplement: File S2 [file peerj-11-14875-s005.zip › Raw data files/Motif_results/ablife/LTA4H_IP_1_vs_LTA4H_input_1/homerResults/motif12.motif]

>KGTTTAATTG	4-KGTTTAATTG,BestGuess:hsa-miR-4275 MIMAT0016905 Homo sapiens miR-4275 Targets (miRBase)(0.631)	3.402100	-756.875122	0	T:54021.0(66.95%),B:432148.2(59.99%),P:1e-328
0.161	0.205	0.377	0.258
0.315	0.126	0.510	0.049
0.163	0.167	0.208	0.462
0.001	0.057	0.296	0.646
0.155	0.038	0.185	0.622
0.689	0.001	0.193	0.117
0.477	0.003	0.318	0.203
0.097	0.263	0.134	0.506
0.172	0.017	0.314	0.497
0.105	0.035	0.812	0.048
