# Supplementary material for: LTA4H extensively associates with mRNAs and lncRNAs indicative of its novel regulatory targets
Source: PeerJ. 2023 Mar 10;11:e14875. doi: 10.7717/peerj.14875 (PMC10010175; doi:10.7717/peerj.14875)
Supplement: File S2 [file peerj-11-14875-s005.zip › Raw data files/Motif_results/ablife/LTA4H_IP_1_vs_LTA4H_input_1/homerResults/motif13.motif]

>YMTTGGG	7-YMTTGGG,BestGuess:hsa-miR-3189-3p MIMAT0015071 Homo sapiens miR-3189-3p Targets (miRBase)(0.700)	3.516343	-745.798193	0	T:44516.0(55.17%),B:346004.8(48.03%),P:1e-323
0.105	0.362	0.158	0.375
0.521	0.438	0.040	0.001
0.059	0.001	0.102	0.838
0.156	0.155	0.156	0.533
0.282	0.019	0.550	0.149
0.099	0.262	0.603	0.036
0.151	0.248	0.582	0.019
