# Supplementary material for: LTA4H extensively associates with mRNAs and lncRNAs indicative of its novel regulatory targets
Source: PeerJ. 2023 Mar 10;11:e14875. doi: 10.7717/peerj.14875 (PMC10010175; doi:10.7717/peerj.14875)
Supplement: File S2 [file peerj-11-14875-s005.zip › Raw data files/Motif_results/ablife/LTA4H_IP_1_vs_LTA4H_input_1/homerResults/motif13RV.motif]

>CCCAAKR	7-YMTTGGG	3.516343	-745.798193	0	T:44516.0(55.17%),B:346004.8(48.03%),P:1e-323
0.019	0.582	0.248	0.151
0.036	0.603	0.262	0.099
0.149	0.550	0.019	0.282
0.533	0.156	0.155	0.156
0.838	0.102	0.001	0.059
0.001	0.040	0.438	0.521
0.375	0.158	0.362	0.105
