# Supplementary material for: LTA4H extensively associates with mRNAs and lncRNAs indicative of its novel regulatory targets
Source: PeerJ. 2023 Mar 10;11:e14875. doi: 10.7717/peerj.14875 (PMC10010175; doi:10.7717/peerj.14875)
Supplement: File S2 [file peerj-11-14875-s005.zip › Raw data files/Motif_results/ablife/LTA4H_IP_1_vs_LTA4H_input_1/homerResults/motif14.motif]

>TGGCTG	5-TGGCTG,BestGuess:hsa-miR-3064-5p MIMAT0019864 Homo sapiens miR-3064-5p Targets (miRBase)(0.785)	4.020758	-728.041797	0	T:30270.0(37.52%),B:222352.7(30.86%),P:1e-316
0.001	0.059	0.001	0.939
0.001	0.068	0.930	0.001
0.047	0.001	0.951	0.001
0.001	0.956	0.001	0.042
0.251	0.097	0.052	0.600
0.001	0.001	0.934	0.064
