# Supplementary material for: LTA4H extensively associates with mRNAs and lncRNAs indicative of its novel regulatory targets
Source: PeerJ. 2023 Mar 10;11:e14875. doi: 10.7717/peerj.14875 (PMC10010175; doi:10.7717/peerj.14875)
Supplement: File S2 [file peerj-11-14875-s005.zip › Raw data files/Motif_results/ablife/LTA4H_IP_1_vs_LTA4H_input_1/homerResults/motif14.similar1.motif]

>RCRGCGA	10-RCRGCGA	1.349540	-496.864756	0	T:23584.0(29.23%),B:173779.6(24.12%),P:1e-215
0.483	0.001	0.515	0.001
0.001	0.997	0.001	0.001
0.490	0.001	0.508	0.001
0.001	0.001	0.997	0.001
0.001	0.997	0.001	0.001
0.001	0.001	0.997	0.001
0.941	0.001	0.005	0.053
