# Supplementary material for: LTA4H extensively associates with mRNAs and lncRNAs indicative of its novel regulatory targets
Source: PeerJ. 2023 Mar 10;11:e14875. doi: 10.7717/peerj.14875 (PMC10010175; doi:10.7717/peerj.14875)
Supplement: File S2 [file peerj-11-14875-s005.zip › Raw data files/Motif_results/ablife/LTA4H_IP_1_vs_LTA4H_input_1/homerResults/motif14.similar3.motif]

>CAGCG	10-CAGCG	3.447398	-380.796409	0	T:12856.0(15.93%),B:89567.4(12.43%),P:1e-165
0.001	0.997	0.001	0.001
0.854	0.001	0.144	0.001
0.001	0.001	0.783	0.215
0.001	0.997	0.001	0.001
0.001	0.001	0.997	0.001
