# Supplementary material for: LTA4H extensively associates with mRNAs and lncRNAs indicative of its novel regulatory targets
Source: PeerJ. 2023 Mar 10;11:e14875. doi: 10.7717/peerj.14875 (PMC10010175; doi:10.7717/peerj.14875)
Supplement: File S2 [file peerj-11-14875-s005.zip › Raw data files/Motif_results/ablife/LTA4H_IP_1_vs_LTA4H_input_1/homerResults/motif14.similar4.motif]

>TGAGCCA	15-TGAGCCA	5.831502	-110.068130	0	T:6718.0(8.33%),B:49754.4(6.91%),P:1e-47
0.001	0.001	0.001	0.997
0.001	0.120	0.878	0.001
0.997	0.001	0.001	0.001
0.001	0.001	0.997	0.001
0.001	0.997	0.001	0.001
0.001	0.997	0.001	0.001
0.822	0.001	0.176	0.001
